# Supplementary material for: A systematic comparison of data- and knowledge-driven approaches to disease subtype discovery
Source: Brief Bioinform. 2021 Aug 13;22(6):bbab314. doi: 10.1093/bib/bbab314 (PMC8575038; doi:10.1093/bib/bbab314)
Supplement: FileS2_BRCA_metrics_bbab314 [file files2_brca_metrics_bbab314.xlsx]

## Sheet: BRCA Silhouette
			k=3	k=3	k=4	k=4	k=5	k=5	k=6	k=6
Approach	Embedding	Clustering	mean	sd	mean	sd	mean	sd	mean	sd
DR*	PCA	DIANA	0.46394	0.00658607	0.429549	0.00661599	0.367419	0.00723605	0.341846	0.0138915
DR*	PCA	GMM	0.367681	0.0420793	0.335675	0.0472412	0.269192	0.0625289	0.233855	0.0666978
DR*	PCA	HC (average)	0.426965	0.0264326	0.382124	0.0272216	0.353262	0.0281642	0.347319	0.0237256
DR*	PCA	HC (complete)	0.401899	0.0410977	0.363588	0.0431855	0.331036	0.03439	0.321657	0.0294314
DR*	PCA	HC (Ward)	0.431384	0.0198499	0.375492	0.021583	0.350939	0.0193749	0.339008	0.0205068
DR*	PCA	k-means	0.466885	0.00620242	0.4027	0.00708711	0.38013	0.00770584	0.383982	0.00568369
DR*	t-SNE	DIANA	0.442444	0.0186419	0.414329	0.0217298	0.416882	0.0224207	0.41066	0.018512
DR*	t-SNE	GMM	0.419823	0.0304439	0.400524	0.0551	0.393262	0.0413537	0.366922	0.0432297
DR*	t-SNE	HC (average)	0.415327	0.0273012	0.449422	0.0231983	0.427613	0.0189364	0.408174	0.0236894
DR*	t-SNE	HC (complete)	0.395023	0.0387033	0.430604	0.0285903	0.406391	0.025951	0.390949	0.0240502
DR*	t-SNE	HC (Ward)	0.42073	0.0205727	0.44723	0.0201647	0.426006	0.0177653	0.411361	0.01831
DR*	t-SNE	k-means	0.451073	0.0133197	0.483239	0.0154489	0.462485	0.0124623	0.448093	0.0120443
DR*	UMAP	DIANA	0.409897	0.0602517	0.460401	0.0154588	0.4464	0.0155623	0.437936	0.0193981
DR*	UMAP	GMM	0.400886	0.0493662	0.389963	0.0329134	0.383177	0.037056	0.382041	0.0385782
DR*	UMAP	HC (average)	0.449669	0.0212106	0.443784	0.0249076	0.437913	0.0246212	0.441139	0.0204467
DR*	UMAP	HC (complete)	0.416935	0.0357285	0.446231	0.0228761	0.423204	0.0249139	0.425825	0.0242999
DR*	UMAP	HC (Ward)	0.441951	0.0197899	0.447515	0.0182449	0.43834	0.0189355	0.442658	0.0171713
DR*	UMAP	k-means	0.462514	0.0141162	0.473502	0.0115774	0.468235	0.013917	0.471125	0.011194
DR*	VAE	DIANA	0.24258	0.0339298	0.208752	0.0243702	0.183002	0.0224201	0.169688	0.0205415
DR*	VAE	GMM	0.162778	0.035628	0.152338	0.0332722	0.140424	0.0348432	0.123658	0.0319124
DR*	VAE	HC (average)	0.281027	0.0483014	0.246196	0.0391184	0.218339	0.0346679	0.18442	0.0302239
DR*	VAE	HC (complete)	0.171639	0.0724436	0.153795	0.0475768	0.137778	0.0328547	0.125245	0.0255489
DR*	VAE	HC (Ward)	0.180151	0.0260118	0.167132	0.026299	0.16389	0.0259358	0.150883	0.0226919
DR*	VAE	k-means	0.213259	0.0270786	0.20122	0.0262099	0.20052	0.0244886	0.187718	0.0231471
DR	PCA	DIANA	0.450452	0.010619	0.412566	0.0124583	0.378289	0.0106595	0.366836	0.0106505
DR	PCA	GMM	0.405708	0.0138355	0.294873	0.0833085	0.188168	0.0949433	0.169539	0.0820155
DR	PCA	HC (average)	0.403158	0.0236102	0.375504	0.0291942	0.35011	0.0287051	0.330581	0.0217627
DR	PCA	HC (complete)	0.369375	0.0494324	0.327764	0.0402762	0.297938	0.0421582	0.295737	0.0423413
DR	PCA	HC (Ward)	0.410557	0.0179761	0.355264	0.0194905	0.340079	0.0202818	0.324385	0.0190814
DR	PCA	k-means	0.45398	0.00507768	0.391482	0.0105608	0.37137	0.0121828	0.364659	0.00640387
DR	t-SNE	DIANA	0.44558	0.033734	0.417527	0.0261565	0.410393	0.0196335	0.388053	0.0164934
DR	t-SNE	GMM	0.424771	0.037679	0.41057	0.0429811	0.394899	0.0320213	0.366437	0.0412204
DR	t-SNE	HC (average)	0.433461	0.0248852	0.438736	0.0247553	0.409103	0.0243059	0.392908	0.022395
DR	t-SNE	HC (complete)	0.411522	0.0385343	0.412584	0.0326692	0.388029	0.0257898	0.368916	0.0254442
DR	t-SNE	HC (Ward)	0.436061	0.0219265	0.43764	0.0216684	0.409322	0.0190108	0.393936	0.0201326
DR	t-SNE	k-means	0.469214	0.0162916	0.47394	0.010971	0.446779	0.0101165	0.430595	0.0122906
DR	UMAP	DIANA	0.49739	0.0150603	0.483093	0.0153928	0.420203	0.0202982	0.397213	0.0173212
DR	UMAP	GMM	0.471979	0.0490188	0.426641	0.0452701	0.389414	0.0509439	0.353723	0.0555537
DR	UMAP	HC (average)	0.491629	0.0204629	0.468217	0.01936	0.44962	0.0232261	0.44029	0.0238501
DR	UMAP	HC (complete)	0.482608	0.0303107	0.465846	0.0197658	0.4325	0.0250844	0.420927	0.0270645
DR	UMAP	HC (Ward)	0.493758	0.0188481	0.467174	0.0232693	0.452266	0.0212939	0.440993	0.0248939
DR	UMAP	k-means	0.504046	0.0142893	0.491379	0.0126967	0.473075	0.0149414	0.468059	0.014826
DiffRank	GO	DIANA	0.437542	0.0325241	0.281107	0.115303	0.245781	0.0828379	0.210688	0.0573743
DiffRank	GO	HC (average)	0.509555	0.038458	0.450204	0.0277072	0.426742	0.0275415	0.409246	0.0267342
DiffRank	GO	HC (complete)	0.394544	0.0777847	0.283502	0.104009	0.207001	0.0904211	0.155611	0.0513655
DiffRank	KEGG	DIANA	0.288134	0.0218243	0.270442	0.0198429	0.226128	0.0155434	0.191731	0.0202609
DiffRank	KEGG	HC (average)	0.343226	0.0485713	0.242207	0.0503013	0.185978	0.0541912	0.16302	0.0539953
DiffRank	KEGG	HC (complete)	0.202065	0.0402015	0.168225	0.0369788	0.150882	0.0318637	0.137256	0.0284051
DiffRank	REACTOME	DIANA	0.440643	0.0339909	0.326783	0.0544449	0.297027	0.0316191	0.289371	0.020239
DiffRank	REACTOME	HC (average)	0.446931	0.0450515	0.425131	0.0512001	0.43047	0.0437186	0.425824	0.0330066
DiffRank	REACTOME	HC (complete)	0.361517	0.0834084	0.313872	0.0810037	0.266349	0.0692032	0.243877	0.0569731
DiffRank	Hallmark	DIANA	0.344536	0.0240017	0.255687	0.00770128	0.246828	0.0158222	0.223918	0.0142099
DiffRank	Hallmark	HC (average)	0.386441	0.0567022	0.302188	0.0616352	0.256713	0.0569008	0.221545	0.0477616
DiffRank	Hallmark	HC (complete)	0.225765	0.0578352	0.180921	0.0301322	0.156914	0.0271359	0.148932	0.0282084
GSVA	GO	DIANA	0.309812	0.00770769	0.222246	0.026074	0.195453	0.0123617	0.186448	0.0130845
GSVA	GO	HC (average)	0.297215	0.00971357	0.262085	0.0112597	0.243132	0.0123019	0.229409	0.0146014
GSVA	GO	HC (complete)	0.276418	0.0205043	0.20673	0.0508622	0.177202	0.049619	0.152047	0.0463347
GSVA	KEGG	DIANA	0.659216	0.0240309	0.617359	0.00896509	0.582551	0.0165995	0.564127	0.0186669
GSVA	KEGG	HC (average)	0.651455	0.0273763	0.65061	0.0472181	0.628116	0.0383493	0.626364	0.0378316
GSVA	KEGG	HC (complete)	0.612224	0.07964	0.625891	0.0526865	0.62064	0.0387065	0.617568	0.0320388
GSVA	REACTOME	DIANA	0.488224	0.0127781	0.450704	0.0073582	0.404961	0.0208042	0.370827	0.0233038
GSVA	REACTOME	HC (average)	0.451114	0.0311723	0.391648	0.0377523	0.3607	0.03861	0.340028	0.0416581
GSVA	REACTOME	HC (complete)	0.42053	0.0395857	0.365034	0.0406966	0.336675	0.0447868	0.317961	0.0386834
GSVA	Hallmark	DIANA	0.308832	0.0196537	0.265481	0.0157801	0.238746	0.00623362	0.217511	0.00805531
GSVA	Hallmark	HC (average)	0.255371	0.0271765	0.214658	0.0297753	0.196105	0.0258174	0.186484	0.0279937
GSVA	Hallmark	HC (complete)	0.232864	0.030533	0.193336	0.0304278	0.171065	0.0253959	0.157647	0.0216874
GCN RWR-FGSEA	GO	DIANA	0.323197	0.0645383	0.209666	0.0392197	0.189461	0.0303395	0.167598	0.0160013
GCN RWR-FGSEA	GO	HC (average)	0.376238	0.0376706	0.33495	0.0372318	0.323066	0.024221	0.299662	0.0263044
GCN RWR-FGSEA	GO	HC (complete)	0.239836	0.0692169	0.186169	0.053669	0.147057	0.0327955	0.129239	0.0255243
GCN RWR-FGSEA	KEGG	DIANA	0.501301	0.0049808	0.381362	0.0293558	0.324386	0.036189	0.303235	0.0318503
GCN RWR-FGSEA	KEGG	HC (average)	0.487209	0.0165433	0.440258	0.022687	0.433194	0.0318058	0.421915	0.0161571
GCN RWR-FGSEA	KEGG	HC (complete)	0.435092	0.0679017	0.349178	0.0577889	0.30432	0.0511427	0.284359	0.0501772
GCN RWR-FGSEA	REACTOME	DIANA	0.25996	0.0266925	0.220359	0.0199817	0.2101	0.0106298	0.19474	0.0190533
GCN RWR-FGSEA	REACTOME	HC (average)	0.282303	0.0392473	0.264269	0.0283373	0.243528	0.0189977	0.227384	0.0188145
GCN RWR-FGSEA	REACTOME	HC (complete)	0.18898	0.0334926	0.161486	0.0299686	0.143965	0.0304088	0.129841	0.0284067
GCN RWR-FGSEA	Hallmark	DIANA	0.459184	0.0166778	0.446552	0.015548	0.437755	0.0209151	0.414593	0.026051
GCN RWR-FGSEA	Hallmark	HC (average)	0.38311	0.0386376	0.338829	0.0559911	0.350875	0.0882203	0.406538	0.0702485
GCN RWR-FGSEA	Hallmark	HC (complete)	0.422548	0.0790187	0.391602	0.0778048	0.363953	0.0682525	0.342123	0.0599224
PPI RWR-FGSEA	GO	DIANA	0.301804	0.0158785	0.218688	0.0415483	0.199151	0.0350226	0.177547	0.0319316
PPI RWR-FGSEA	GO	HC (average)	0.354134	0.0292635	0.313953	0.0345503	0.280774	0.0307363	0.272152	0.0326584
PPI RWR-FGSEA	GO	HC (complete)	0.281388	0.0485086	0.21716	0.0491683	0.185466	0.0412306	0.163415	0.0383588
PPI RWR-FGSEA	KEGG	DIANA	0.383405	0.0526477	0.460841	0.0845033	0.471896	0.0479255	0.462157	0.0476995
PPI RWR-FGSEA	KEGG	HC (average)	0.552612	0.00293218	0.505406	0.0127	0.520466	0.00826893	0.503252	0.0131077
PPI RWR-FGSEA	KEGG	HC (complete)	0.552612	0.00293218	0.514221	0.0115216	0.498468	0.0100199	0.480504	0.0180384
PPI RWR-FGSEA	REACTOME	DIANA	0.352784	0.0453024	0.265167	0.0482409	0.253109	0.0452877	0.224535	0.0438303
PPI RWR-FGSEA	REACTOME	HC (average)	0.422	0.017279	0.386595	0.0396536	0.353765	0.0439143	0.335481	0.0356068
PPI RWR-FGSEA	REACTOME	HC (complete)	0.334903	0.05308	0.281618	0.0590796	0.256826	0.066202	0.216153	0.0697593
PPI RWR-FGSEA	Hallmark	DIANA	0.457026	0.00704372	0.431352	0.0290133	0.417785	0.0320648	0.386226	0.0330751
PPI RWR-FGSEA	Hallmark	HC (average)	0.386242	0.111585	0.520057	0.032662	0.478096	0.0311394	0.426106	0.0256822
PPI RWR-FGSEA	Hallmark	HC (complete)	0.479724	0.0710634	0.387409	0.0640179	0.308326	0.0685447	0.27646	0.0588629

## Sheet: BRCA Stability
			k=3	k=3	k=4	k=4	k=5	k=5	k=6	k=6
Approach	Embedding	Clustering	mean	sd	mean	sd	mean	sd	mean	sd
DR*	PCA	DIANA	0.920248	0.0455669	0.895637	0.0512345	0.855426	0.070821	0.766302	0.135858
DR*	PCA	GMM	0.678069	0.104719	0.598603	0.0968147	0.493668	0.118902	0.428062	0.0708632
DR*	PCA	HC (average)	0.535591	0.0692631	0.557609	0.0889922	0.567046	0.0973143	0.562355	0.109329
DR*	PCA	HC (complete)	0.548389	0.0994397	0.554107	0.111406	0.512913	0.118288	0.471475	0.118525
DR*	PCA	HC (Ward)	0.648188	0.11062	0.545656	0.0910236	0.498907	0.0850427	0.469883	0.0855503
DR*	PCA	k-means	0.926988	0.0478676	0.880928	0.0600319	0.842976	0.0973776	0.774934	0.113272
DR*	t-SNE	DIANA	0.580878	0.122844	0.518859	0.115686	0.504478	0.119926	0.480878	0.0804516
DR*	t-SNE	GMM	0.618364	0.143161	0.464906	0.0803842	0.42634	0.0610384	0.406708	0.0622363
DR*	t-SNE	HC (average)	0.532736	0.131357	0.530607	0.0806391	0.483508	0.0591079	0.463338	0.0505695
DR*	t-SNE	HC (complete)	0.483811	0.101408	0.460113	0.0758828	0.422551	0.050954	0.397845	0.0379877
DR*	t-SNE	HC (Ward)	0.524668	0.119321	0.496658	0.0787859	0.448981	0.06192	0.432746	0.0487673
DR*	t-SNE	k-means	0.532428	0.134734	0.623971	0.0830771	0.528477	0.0747904	0.508889	0.0894036
DR*	UMAP	DIANA	0.662621	0.168343	0.788945	0.0724669	0.615669	0.100277	0.595773	0.0758979
DR*	UMAP	GMM	0.530091	0.127991	0.454495	0.0796012	0.409922	0.0663152	0.417002	0.0630092
DR*	UMAP	HC (average)	0.654693	0.184849	0.577624	0.119816	0.525341	0.118107	0.522326	0.0937996
DR*	UMAP	HC (complete)	0.759204	0.137243	0.566385	0.0981909	0.499023	0.0705567	0.492889	0.0597212
DR*	UMAP	HC (Ward)	0.672319	0.121766	0.569392	0.100588	0.511871	0.0816942	0.505381	0.0785314
DR*	UMAP	k-means	0.799421	0.0795871	0.788988	0.0344505	0.656729	0.104335	0.605275	0.139717
DR*	VAE	DIANA	0.642152	0.165347	0.531975	0.119057	0.512994	0.116531	0.476283	0.119936
DR*	VAE	GMM	0.466801	0.109526	0.40774	0.0790497	0.393128	0.0594108	0.360597	0.0515371
DR*	VAE	HC (average)	0.831155	0.12751	0.860283	0.10213	0.865742	0.0726783	0.801432	0.116753
DR*	VAE	HC (complete)	0.491765	0.147472	0.40337	0.118718	0.343559	0.0816241	0.31951	0.0779092
DR*	VAE	HC (Ward)	0.513803	0.0756511	0.412743	0.0615119	0.402252	0.0645176	0.364702	0.0501881
DR*	VAE	k-means	0.729578	0.104181	0.577735	0.127025	0.641242	0.11551	0.532328	0.112261
DR	PCA	DIANA	0.935901	0.0641537	0.888776	0.0911107	0.881443	0.0878369	0.89451	0.0811762
DR	PCA	GMM	0.884473	0.0684336	0.693065	0.120318	0.579149	0.0945523	0.455014	0.064483
DR	PCA	HC (average)	0.897458	0.057943	0.636357	0.148508	0.677493	0.132676	0.628722	0.110289
DR	PCA	HC (complete)	0.460865	0.0846224	0.458403	0.0753263	0.416272	0.0785842	0.362967	0.0590386
DR	PCA	HC (Ward)	0.714356	0.139389	0.55503	0.0890725	0.499814	0.0702393	0.514858	0.0862224
DR	PCA	k-means	0.953476	0.0361324	0.785116	0.165601	0.638702	0.183853	0.857362	0.0617684
DR	t-SNE	DIANA	0.665854	0.0954923	0.616388	0.122991	0.562064	0.116087	0.500059	0.0662316
DR	t-SNE	GMM	0.737609	0.169965	0.526225	0.0953315	0.504058	0.0871914	0.44133	0.0680107
DR	t-SNE	HC (average)	0.57782	0.131173	0.527416	0.0837978	0.508185	0.0616424	0.489971	0.0593972
DR	t-SNE	HC (complete)	0.485755	0.110843	0.467046	0.084268	0.4373	0.0605608	0.411517	0.0490576
DR	t-SNE	HC (Ward)	0.612802	0.133181	0.531283	0.0847868	0.479393	0.068498	0.444857	0.0509322
DR	t-SNE	k-means	0.697513	0.122003	0.654418	0.0878876	0.581047	0.0866605	0.513208	0.0765767
DR	UMAP	DIANA	0.850817	0.0474966	0.792607	0.0535649	0.704705	0.069921	0.653049	0.0753898
DR	UMAP	GMM	0.713754	0.179587	0.548965	0.102574	0.483433	0.0907084	0.465899	0.0764034
DR	UMAP	HC (average)	0.797118	0.100679	0.634401	0.104022	0.61045	0.0780787	0.623558	0.0634203
DR	UMAP	HC (complete)	0.6878	0.1288	0.598954	0.0965924	0.570269	0.0743604	0.56276	0.0676325
DR	UMAP	HC (Ward)	0.817735	0.0762143	0.629148	0.102144	0.632835	0.0856615	0.61877	0.0789083
DR	UMAP	k-means	0.864007	0.0406996	0.779037	0.0630603	0.729497	0.0590914	0.760683	0.0718312
DiffRank	GO	DIANA	0.98529	0.0487074	0.707707	0.221789	0.759006	0.226049	0.845168	0.178514
DiffRank	GO	HC (average)	0.984187	0.0433701	0.946743	0.0776868	0.90755	0.0626881	0.920732	0.0557027
DiffRank	GO	HC (complete)	0.593348	0.0582805	0.577184	0.105015	0.531256	0.115138	0.480612	0.100801
DiffRank	KEGG	DIANA	0.906691	0.0874506	0.842993	0.172539	0.818582	0.108854	0.702536	0.130993
DiffRank	KEGG	HC (average)	0.97301	0.0831918	0.921165	0.141898	0.826727	0.178967	0.651779	0.0928242
DiffRank	KEGG	HC (complete)	0.365198	0.0531135	0.332294	0.0466391	0.293924	0.0324834	0.290231	0.0320466
DiffRank	REACTOME	DIANA	0.96758	0.0921988	0.885474	0.127517	0.922247	0.0853415	0.927646	0.0674317
DiffRank	REACTOME	HC (average)	0.80515	0.132017	0.838169	0.124914	0.88567	0.0898096	0.900899	0.0662768
DiffRank	REACTOME	HC (complete)	0.595699	0.0551628	0.586212	0.0651397	0.62112	0.0793585	0.604341	0.0908547
DiffRank	Hallmark	DIANA	0.953396	0.0862617	0.922779	0.0853107	0.853171	0.1225	0.881988	0.0643571
DiffRank	Hallmark	HC (average)	0.977896	0.0772626	0.880677	0.159804	0.819062	0.111373	0.82706	0.116338
DiffRank	Hallmark	HC (complete)	0.501864	0.0932542	0.41653	0.0686827	0.360117	0.0566423	0.305646	0.037398
GSVA	GO	DIANA	0.778502	0.101639	0.667074	0.0870145	0.646488	0.0925249	0.612758	0.0762221
GSVA	GO	HC (average)	0.756181	0.0363854	0.762368	0.0389086	0.772046	0.0381285	0.766728	0.038331
GSVA	GO	HC (complete)	0.627015	0.0537224	0.464918	0.0640399	0.436514	0.0724582	0.391736	0.0555797
GSVA	KEGG	DIANA	0.652778	0.199311	0.799298	0.0954191	0.752449	0.116469	0.731606	0.127014
GSVA	KEGG	HC (average)	0.814812	0.101617	0.803724	0.0794314	0.686503	0.128641	0.608845	0.105993
GSVA	KEGG	HC (complete)	0.5508	0.12114	0.585466	0.116816	0.571604	0.107241	0.527582	0.0970507
GSVA	REACTOME	DIANA	0.767167	0.19646	0.814776	0.119413	0.744243	0.127139	0.703389	0.124047
GSVA	REACTOME	HC (average)	0.730643	0.0990357	0.726326	0.100086	0.716123	0.106546	0.704063	0.107805
GSVA	REACTOME	HC (complete)	0.468732	0.0897051	0.409302	0.0538337	0.40602	0.0541493	0.397551	0.0561886
GSVA	Hallmark	DIANA	0.666615	0.201522	0.79286	0.0995535	0.722803	0.064209	0.652926	0.0620763
GSVA	Hallmark	HC (average)	0.565954	0.0849314	0.566661	0.0874466	0.551861	0.0829625	0.519996	0.0776828
GSVA	Hallmark	HC (complete)	0.362404	0.0407105	0.318378	0.0387634	0.29743	0.037168	0.28799	0.036656
GCN RWR-FGSEA	GO	DIANA	0.923554	0.149708	0.743828	0.135737	0.744658	0.133993	0.716223	0.126532
GCN RWR-FGSEA	GO	HC (average)	0.952292	0.117978	0.820615	0.174063	0.671387	0.0831092	0.942064	0.0531932
GCN RWR-FGSEA	GO	HC (complete)	0.756111	0.18434	0.64929	0.180812	0.482351	0.0871	0.468843	0.0928797
GCN RWR-FGSEA	KEGG	DIANA	0.995043	0.00574052	0.841968	0.161465	0.835345	0.181381	0.793238	0.1985
GCN RWR-FGSEA	KEGG	HC (average)	0.988269	0.0489907	0.916542	0.126579	0.90273	0.0796153	0.935492	0.0238449
GCN RWR-FGSEA	KEGG	HC (complete)	0.794278	0.139719	0.553341	0.0635326	0.526448	0.0652496	0.49895	0.0707611
GCN RWR-FGSEA	REACTOME	DIANA	0.816867	0.16953	0.549702	0.116186	0.735591	0.122212	0.722814	0.155447
GCN RWR-FGSEA	REACTOME	HC (average)	0.883621	0.134349	0.943101	0.0640446	0.95085	0.0352789	0.946361	0.0332776
GCN RWR-FGSEA	REACTOME	HC (complete)	0.497311	0.0674632	0.471119	0.0764183	0.437683	0.0778048	0.421744	0.0829354
GCN RWR-FGSEA	Hallmark	DIANA	0.948043	0.0898208	0.975873	0.0532476	0.958092	0.0651048	0.936073	0.0893247
GCN RWR-FGSEA	Hallmark	HC (average)	0.977682	0.084626	0.930933	0.160503	0.776149	0.244081	0.904681	0.173567
GCN RWR-FGSEA	Hallmark	HC (complete)	0.768126	0.134285	0.61235	0.0784785	0.625177	0.0902909	0.597168	0.0775701
PPI RWR-FGSEA	GO	DIANA	0.989426	0.0354013	0.863567	0.144723	0.830094	0.157419	0.825743	0.190721
PPI RWR-FGSEA	GO	HC (average)	0.987602	0.05024	0.972807	0.0769422	0.921078	0.127499	0.828251	0.153437
PPI RWR-FGSEA	GO	HC (complete)	0.823265	0.0929427	0.684789	0.101204	0.712799	0.11278	0.702247	0.131929
PPI RWR-FGSEA	KEGG	DIANA	0.676041	0.171562	0.506508	0.162	0.732656	0.100204	0.788657	0.0898709
PPI RWR-FGSEA	KEGG	HC (average)	1	0	0.982663	0.0513088	0.977128	0.0282021	0.974232	0.00909821
PPI RWR-FGSEA	KEGG	HC (complete)	1	0	0.928783	0.0582852	0.947301	0.0496652	0.908754	0.0679627
PPI RWR-FGSEA	REACTOME	DIANA	0.967788	0.0662149	0.91321	0.103851	0.898557	0.109266	0.816427	0.178619
PPI RWR-FGSEA	REACTOME	HC (average)	0.971336	0.0632475	0.949363	0.0946999	0.892166	0.133657	0.848053	0.12636
PPI RWR-FGSEA	REACTOME	HC (complete)	0.809205	0.0673129	0.611349	0.0543514	0.609012	0.0609651	0.623335	0.0906613
PPI RWR-FGSEA	Hallmark	DIANA	0.953749	0.0919841	0.933734	0.109136	0.936789	0.0664635	0.906728	0.0616681
PPI RWR-FGSEA	Hallmark	HC (average)	0.83549	0.234513	0.99202	0.0505955	0.986945	0.0277042	0.960895	0.0456407
PPI RWR-FGSEA	Hallmark	HC (complete)	0.808077	0.0859485	0.812019	0.113067	0.734553	0.127735	0.662966	0.12763

## Sheet: BRCA cNMI
			k=3	k=3	k=4	k=4	k=5	k=5	k=6	k=6
Approach	Embedding	Clustering	mean	sd	mean	sd	mean	sd	mean	sd
DR*	PCA	DIANA	0.702035	0.00512357	0.698536	0.00658434	0.664474	0.00717022	0.652051	0.0108514
DR*	PCA	GMM	0.730213	0.00782832	0.714422	0.0108029	0.68756	0.0145143	0.666297	0.0147985
DR*	PCA	HC (average)	0.686064	0.00865119	0.693777	0.0136086	0.695625	0.0150854	0.686733	0.0141104
DR*	PCA	HC (complete)	0.676524	0.0263893	0.683719	0.021199	0.668049	0.0180517	0.657941	0.0140289
DR*	PCA	HC (Ward)	0.69927	0.011694	0.688458	0.0156273	0.66791	0.0112376	0.651823	0.00959884
DR*	PCA	k-means	0.700419	0.00503819	0.674923	0.00470944	0.659341	0.00453121	0.652013	0.00520615
DR*	t-SNE	DIANA	0.715816	0.0156518	0.71417	0.0319381	0.694146	0.0227721	0.669406	0.00824387
DR*	t-SNE	GMM	0.718257	0.0180308	0.709603	0.0177661	0.685135	0.0138846	0.662135	0.0108056
DR*	t-SNE	HC (average)	0.724696	0.0208992	0.72079	0.0173433	0.690082	0.0150151	0.669501	0.0116611
DR*	t-SNE	HC (complete)	0.715154	0.0208593	0.706737	0.0221535	0.680458	0.015823	0.662139	0.0114819
DR*	t-SNE	HC (Ward)	0.715232	0.0172548	0.716155	0.0180029	0.683182	0.0115218	0.661279	0.00918407
DR*	t-SNE	k-means	0.720141	0.0151639	0.715065	0.00975393	0.684484	0.00678282	0.661879	0.00591926
DR*	UMAP	DIANA	0.729813	0.0242935	0.742697	0.00870083	0.688085	0.00728324	0.667588	0.00840664
DR*	UMAP	GMM	0.72364	0.0204265	0.712497	0.0207488	0.686336	0.0155028	0.667148	0.0121734
DR*	UMAP	HC (average)	0.740342	0.0149338	0.747427	0.0182668	0.711078	0.0200114	0.681245	0.0155529
DR*	UMAP	HC (complete)	0.745933	0.0164743	0.738526	0.0160609	0.701468	0.0147701	0.675013	0.0121797
DR*	UMAP	HC (Ward)	0.728204	0.0160411	0.733551	0.0188946	0.694891	0.0140511	0.670223	0.00992968
DR*	UMAP	k-means	0.741046	0.00902889	0.731818	0.00600012	0.688367	0.0074115	0.666608	0.00768126
DR*	VAE	DIANA	0.683375	0.0237274	0.690024	0.0229027	0.677478	0.0188105	0.659819	0.0179277
DR*	VAE	GMM	0.707213	0.0237526	0.696622	0.0208521	0.671362	0.0150445	0.652132	0.0131759
DR*	VAE	HC (average)	0.629026	0.0783476	0.655617	0.0528584	0.669865	0.0245916	0.67219	0.0174999
DR*	VAE	HC (complete)	0.575253	0.0594828	0.621765	0.0499223	0.635157	0.0344642	0.633576	0.0291922
DR*	VAE	HC (Ward)	0.710195	0.0195438	0.699883	0.0186976	0.672933	0.0164558	0.651542	0.0136996
DR*	VAE	k-means	0.720885	0.0152418	0.705231	0.0188722	0.673616	0.0128633	0.649433	0.0117036
DR	PCA	DIANA	0.715541	0.00604476	0.710859	0.00740379	0.685747	0.00865073	0.675404	0.00676686
DR	PCA	GMM	0.724191	0.00655273	0.715899	0.010139	0.69726	0.0164358	0.672011	0.0151621
DR	PCA	HC (average)	0.675431	0.00687091	0.696233	0.0184342	0.705832	0.0158737	0.699456	0.0135681
DR	PCA	HC (complete)	0.678034	0.0273035	0.682905	0.0214747	0.667699	0.0203733	0.65867	0.0158635
DR	PCA	HC (Ward)	0.708853	0.0155523	0.692791	0.0166555	0.672521	0.011703	0.656613	0.00796905
DR	PCA	k-means	0.714545	0.00563934	0.698212	0.012301	0.669921	0.00973228	0.657379	0.00421686
DR	t-SNE	DIANA	0.703272	0.0152126	0.725538	0.0259479	0.69948	0.0105988	0.670579	0.00798473
DR	t-SNE	GMM	0.709681	0.013186	0.709299	0.0186571	0.685109	0.0119023	0.666463	0.0121179
DR	t-SNE	HC (average)	0.724584	0.0204301	0.719366	0.0125921	0.692819	0.0131128	0.674339	0.0110285
DR	t-SNE	HC (complete)	0.711584	0.0279011	0.713182	0.0186237	0.687338	0.0136346	0.666367	0.011483
DR	t-SNE	HC (Ward)	0.720903	0.0208695	0.71446	0.0123455	0.687055	0.0096333	0.667645	0.00865278
DR	t-SNE	k-means	0.727442	0.0142098	0.717661	0.00689445	0.688622	0.00712234	0.667724	0.00649723
DR	UMAP	DIANA	0.732373	0.00926493	0.732046	0.00846365	0.691257	0.00794033	0.673198	0.00980388
DR	UMAP	GMM	0.714877	0.011736	0.705431	0.0172898	0.680319	0.0145123	0.660993	0.0115466
DR	UMAP	HC (average)	0.717134	0.00891444	0.726862	0.0134222	0.697531	0.011521	0.678297	0.00888861
DR	UMAP	HC (complete)	0.724238	0.0134119	0.728974	0.0144696	0.694204	0.0110059	0.675573	0.00910957
DR	UMAP	HC (Ward)	0.715698	0.00787709	0.721241	0.0131547	0.693121	0.0108491	0.673956	0.00884058
DR	UMAP	k-means	0.726419	0.00723646	0.727177	0.00694322	0.691913	0.00738225	0.675826	0.00637144
DiffRank	GO	DIANA	0.639931	0.00657863	0.671738	0.0265218	0.701364	0.0349563	0.709239	0.0250176
DiffRank	GO	HC (average)	0.50626	0.0192214	0.524185	0.0360104	0.552729	0.0420483	0.568074	0.0405599
DiffRank	GO	HC (complete)	0.620259	0.0417313	0.663987	0.0341809	0.681741	0.0285176	0.686851	0.0222012
DiffRank	KEGG	DIANA	0.583406	0.0102003	0.581601	0.00976051	0.568202	0.00849386	0.562588	0.0098419
DiffRank	KEGG	HC (average)	0.507376	0.0228946	0.520157	0.0362236	0.543311	0.0434177	0.57107	0.0367063
DiffRank	KEGG	HC (complete)	0.546501	0.0190919	0.55408	0.0170894	0.554781	0.0177851	0.55293	0.0133584
DiffRank	REACTOME	DIANA	0.664763	0.00567546	0.678738	0.00937239	0.681709	0.00831472	0.680665	0.00770414
DiffRank	REACTOME	HC (average)	0.573306	0.0820232	0.600513	0.0824075	0.649139	0.0611345	0.665698	0.0417965
DiffRank	REACTOME	HC (complete)	0.664407	0.0343296	0.681614	0.023432	0.687489	0.0165931	0.686221	0.0160537
DiffRank	Hallmark	DIANA	0.616283	0.00754465	0.636904	0.0112135	0.649445	0.020478	0.66682	0.0145408
DiffRank	Hallmark	HC (average)	0.509947	0.0373867	0.555073	0.0750829	0.622771	0.0667443	0.655652	0.0302797
DiffRank	Hallmark	HC (complete)	0.60792	0.0308145	0.622177	0.0272109	0.624151	0.0259241	0.620698	0.0219668
GSVA	GO	DIANA	0.589292	0.0109291	0.587389	0.0135078	0.581068	0.0121607	0.574976	0.0108757
GSVA	GO	HC (average)	0.588397	0.00890822	0.591435	0.00814857	0.594964	0.00767528	0.596859	0.00775632
GSVA	GO	HC (complete)	0.589519	0.0125875	0.588351	0.0132466	0.580161	0.011607	0.572748	0.0111659
GSVA	KEGG	DIANA	0.575682	0.00957798	0.565088	0.00404754	0.55648	0.00420163	0.54887	0.00356983
GSVA	KEGG	HC (average)	0.569647	0.0059056	0.574454	0.00548115	0.561798	0.00696142	0.551629	0.00454738
GSVA	KEGG	HC (complete)	0.568969	0.00881929	0.56826	0.00701378	0.558334	0.00642247	0.549778	0.00462551
GSVA	REACTOME	DIANA	0.551653	0.00390434	0.547079	0.00376964	0.54184	0.00420582	0.538178	0.0047683
GSVA	REACTOME	HC (average)	0.554651	0.0102022	0.556813	0.00864935	0.558387	0.00844487	0.556637	0.00889377
GSVA	REACTOME	HC (complete)	0.555645	0.0138295	0.553341	0.00965774	0.546114	0.00756369	0.541156	0.00703557
GSVA	Hallmark	DIANA	0.6033	0.025452	0.599656	0.00992667	0.588164	0.00870563	0.578242	0.00841028
GSVA	Hallmark	HC (average)	0.587821	0.0181965	0.590988	0.0166881	0.589194	0.0184715	0.586267	0.018514
GSVA	Hallmark	HC (complete)	0.576947	0.0199901	0.579152	0.0173349	0.570959	0.0150503	0.563906	0.0122315
GCN RWR-FGSEA	GO	DIANA	0.685379	0.0065772	0.693297	0.00966489	0.70625	0.0124508	0.694619	0.0144936
GCN RWR-FGSEA	GO	HC (average)	0.52462	0.0610983	0.59307	0.0908747	0.669881	0.0439813	0.676771	0.0273269
GCN RWR-FGSEA	GO	HC (complete)	0.676801	0.0186707	0.684134	0.0180958	0.68797	0.021941	0.675932	0.0234129
GCN RWR-FGSEA	KEGG	DIANA	0.607252	0.00378557	0.610467	0.0188697	0.615779	0.0191011	0.614179	0.0173939
GCN RWR-FGSEA	KEGG	HC (average)	0.503274	0.0159324	0.528338	0.0435233	0.580272	0.0351706	0.595534	0.00800898
GCN RWR-FGSEA	KEGG	HC (complete)	0.574991	0.0210184	0.580812	0.0148784	0.58117	0.0184123	0.572513	0.0141265
GCN RWR-FGSEA	REACTOME	DIANA	0.686032	0.00883137	0.692917	0.0066732	0.682285	0.0118451	0.666381	0.0153786
GCN RWR-FGSEA	REACTOME	HC (average)	0.621991	0.0785549	0.666803	0.0352362	0.673903	0.00918246	0.674679	0.00891679
GCN RWR-FGSEA	REACTOME	HC (complete)	0.659314	0.0257054	0.672914	0.0272321	0.65805	0.0235308	0.644413	0.0193557
GCN RWR-FGSEA	Hallmark	DIANA	0.58062	0.0279894	0.592111	0.0100585	0.597273	0.011738	0.607609	0.0135243
GCN RWR-FGSEA	Hallmark	HC (average)	0.503867	0.00463436	0.506248	0.00739395	0.513078	0.0105142	0.522431	0.00785221
GCN RWR-FGSEA	Hallmark	HC (complete)	0.542604	0.0270953	0.557486	0.0283576	0.577347	0.0234028	0.586541	0.0178443
PPI RWR-FGSEA	GO	DIANA	0.665001	0.00515002	0.685902	0.0161906	0.6946	0.0136531	0.695464	0.0143648
PPI RWR-FGSEA	GO	HC (average)	0.506427	0.0265536	0.513235	0.0401217	0.538473	0.0673484	0.587046	0.0807476
PPI RWR-FGSEA	GO	HC (complete)	0.646411	0.029081	0.669287	0.0291685	0.67962	0.02542	0.683159	0.0228714
PPI RWR-FGSEA	KEGG	DIANA	0.568533	0.0218214	0.57414	0.0124457	0.565338	0.0109516	0.55894	0.0106192
PPI RWR-FGSEA	KEGG	HC (average)	0.510888	0.00224017	0.517441	0.0168985	0.567129	0.0107346	0.566568	0.00513227
PPI RWR-FGSEA	KEGG	HC (complete)	0.510888	0.00224017	0.543385	0.0168059	0.550079	0.00814518	0.547064	0.00939944
PPI RWR-FGSEA	REACTOME	DIANA	0.667872	0.0133762	0.689554	0.0135821	0.690029	0.0115021	0.691963	0.0139375
PPI RWR-FGSEA	REACTOME	HC (average)	0.512735	0.0325168	0.523669	0.0497008	0.552824	0.0708691	0.597001	0.0772467
PPI RWR-FGSEA	REACTOME	HC (complete)	0.643368	0.0463823	0.667699	0.0325365	0.675345	0.0219808	0.681652	0.0165025
PPI RWR-FGSEA	Hallmark	DIANA	0.572245	0.0198877	0.578402	0.0160852	0.58436	0.0113326	0.590888	0.0127183
PPI RWR-FGSEA	Hallmark	HC (average)	0.507986	0.0102375	0.522374	0.00306129	0.52359	0.0027103	0.524992	0.00366068
PPI RWR-FGSEA	Hallmark	HC (complete)	0.5273	0.00961017	0.536025	0.0148484	0.546957	0.0166923	0.555887	0.0181268

## Sheet: BRCA Module score
			k=3	k=3	k=4	k=4	k=5	k=5	k=6	k=6
Approach	Embedding	Clustering	mean	sd	mean	sd	mean	sd	mean	sd
DR*	PCA	DIANA	0.786111	0.0100659	0.651458	0.0252554	0.540806	0.0261167	0.559875	0.0390044
DR*	PCA	GMM	0.785556	0.0728091	0.777778	0.0296441	0.734486	0.0606274	0.689056	0.0766234
DR*	PCA	HC (average)	0.677917	0.104695	0.717083	0.0781049	0.705819	0.0728237	0.675583	0.0717426
DR*	PCA	HC (complete)	0.8025	0.0329488	0.694167	0.0386829	0.613222	0.0454397	0.596167	0.0435248
DR*	PCA	HC (Ward)	0.80875	0.0192263	0.745069	0.0597489	0.665236	0.0647653	0.590056	0.0467943
DR*	PCA	k-means	0.7925	0.00963465	0.766736	0.0152942	0.626667	0.0353118	0.608139	0.0245866
DR*	t-SNE	DIANA	0.828194	0.0303685	0.812569	0.0314848	0.789222	0.0326704	0.767764	0.0345674
DR*	t-SNE	GMM	0.795972	0.0713868	0.773958	0.0665383	0.755264	0.0458855	0.729333	0.0549615
DR*	t-SNE	HC (average)	0.736806	0.122574	0.804653	0.0370062	0.778903	0.0489061	0.761292	0.0466834
DR*	t-SNE	HC (complete)	0.706944	0.123384	0.810972	0.0369393	0.775889	0.0491845	0.747958	0.0524491
DR*	t-SNE	HC (Ward)	0.800972	0.0597809	0.806389	0.0348731	0.764847	0.0422507	0.737417	0.0512424
DR*	t-SNE	k-means	0.803889	0.0604043	0.801944	0.0295862	0.770792	0.0415634	0.712556	0.061748
DR*	UMAP	DIANA	0.786111	0.0743367	0.806736	0.030053	0.756264	0.0314006	0.744333	0.0413812
DR*	UMAP	GMM	0.77	0.0858514	0.791806	0.0505417	0.772611	0.0500853	0.741722	0.0523693
DR*	UMAP	HC (average)	0.654306	0.155225	0.780833	0.0695238	0.788361	0.0428079	0.768903	0.045237
DR*	UMAP	HC (complete)	0.629167	0.0992454	0.797292	0.0406811	0.782083	0.0376343	0.762403	0.0417929
DR*	UMAP	HC (Ward)	0.812083	0.0393558	0.790417	0.0404732	0.766097	0.0427607	0.736625	0.0478777
DR*	UMAP	k-means	0.819722	0.0279163	0.797917	0.0283592	0.766611	0.0408658	0.731319	0.0442636
DR*	VAE	DIANA	0.680694	0.130461	0.74625	0.098923	0.712278	0.0677543	0.685764	0.0620227
DR*	VAE	GMM	0.73625	0.089282	0.800486	0.0527661	0.787847	0.0460216	0.769097	0.0394986
DR*	VAE	HC (average)	0.404583	0.203423	0.491111	0.151365	0.56	0.0757422	0.598333	0.0776426
DR*	VAE	HC (complete)	0.627361	0.152951	0.757917	0.103611	0.770931	0.0655841	0.747556	0.0600202
DR*	VAE	HC (Ward)	0.815972	0.054112	0.804931	0.0346041	0.776917	0.044328	0.736847	0.0517779
DR*	VAE	k-means	0.827361	0.0190634	0.784167	0.0238668	0.756069	0.0300648	0.690222	0.0515314
DR	PCA	DIANA	0.790278	0.0280222	0.639861	0.0352032	0.541	0.0598676	0.510917	0.0432288
DR	PCA	GMM	0.797639	0.0166637	0.765972	0.0521219	0.744028	0.0663889	0.681181	0.0620871
DR	PCA	HC (average)	0.607917	0.0833299	0.718889	0.0856196	0.723944	0.0695222	0.687333	0.0670773
DR	PCA	HC (complete)	0.809861	0.0330147	0.706944	0.0493323	0.622681	0.06005	0.593375	0.0497052
DR	PCA	HC (Ward)	0.810278	0.0172345	0.762014	0.0485545	0.694972	0.0661387	0.606764	0.0506099
DR	PCA	k-means	0.789583	0.0110575	0.749792	0.0299458	0.655278	0.0645407	0.60425	0.0283168
DR	t-SNE	DIANA	0.819583	0.028436	0.799375	0.0433949	0.739986	0.0419079	0.687278	0.0551489
DR	t-SNE	GMM	0.836389	0.0227302	0.784583	0.0404564	0.753847	0.0503785	0.719347	0.0559178
DR	t-SNE	HC (average)	0.810417	0.0546851	0.773819	0.0498358	0.753389	0.0429086	0.742319	0.0404029
DR	t-SNE	HC (complete)	0.798889	0.0851486	0.781875	0.0530813	0.750181	0.0490418	0.721361	0.0588527
DR	t-SNE	HC (Ward)	0.817222	0.0523679	0.779653	0.0447648	0.755958	0.0503585	0.716653	0.0541411
DR	t-SNE	k-means	0.822917	0.0311113	0.755347	0.0361297	0.744708	0.0309784	0.698792	0.0468975
DR	UMAP	DIANA	0.839583	0.0123873	0.768819	0.0277127	0.765417	0.0301586	0.752958	0.0405017
DR	UMAP	GMM	0.837083	0.0373959	0.801042	0.0426074	0.760903	0.0509934	0.721153	0.0560718
DR	UMAP	HC (average)	0.837222	0.0536674	0.800556	0.0565384	0.761125	0.0505286	0.730347	0.0404337
DR	UMAP	HC (complete)	0.830833	0.0545782	0.812917	0.040826	0.780181	0.0535867	0.737236	0.0450267
DR	UMAP	HC (Ward)	0.848889	0.0160715	0.790764	0.0535978	0.756681	0.045672	0.725681	0.0443266
DR	UMAP	k-means	0.838472	0.0139106	0.776667	0.033439	0.763069	0.0286929	0.710639	0.0299464
DiffRank	GO	DIANA	0.443194	0.0655649	0.626528	0.208902	0.676306	0.203277	0.745139	0.161572
DiffRank	GO	HC (average)	0.0241667	0.0870751	0.0983333	0.158526	0.219167	0.178811	0.28	0.162628
DiffRank	GO	HC (complete)	0.404306	0.113366	0.5075	0.177554	0.625722	0.181948	0.709958	0.106313
DiffRank	KEGG	DIANA	0.446806	0.0490771	0.463819	0.0531198	0.500833	0.068322	0.487014	0.0744457
DiffRank	KEGG	HC (average)	0.0316667	0.10986	0.0952778	0.177678	0.211111	0.21723	0.356111	0.185779
DiffRank	KEGG	HC (complete)	0.419444	0.0966695	0.455	0.104563	0.448472	0.111068	0.455069	0.112706
DiffRank	REACTOME	DIANA	0.462083	0.038016	0.487361	0.0860333	0.469792	0.0857895	0.459583	0.0905949
DiffRank	REACTOME	HC (average)	0.209167	0.243027	0.283333	0.23888	0.410833	0.168968	0.455417	0.109081
DiffRank	REACTOME	HC (complete)	0.435417	0.0609213	0.402014	0.0802294	0.398903	0.0971459	0.407514	0.109277
DiffRank	Hallmark	DIANA	0.502917	0.0950904	0.842708	0.0514907	0.813958	0.058837	0.768569	0.039344
DiffRank	Hallmark	HC (average)	0.0291667	0.116278	0.173333	0.238198	0.38375	0.206456	0.491667	0.0809854
DiffRank	Hallmark	HC (complete)	0.623194	0.18144	0.794444	0.0655918	0.791389	0.0497739	0.781681	0.0488451
GSVA	GO	DIANA	0.70875	0.0586755	0.732292	0.0684794	0.756875	0.060092	0.761667	0.0551585
GSVA	GO	HC (average)	0.627917	0.0367887	0.640417	0.0467526	0.651736	0.0501099	0.663958	0.0577557
GSVA	GO	HC (complete)	0.654167	0.0569925	0.679792	0.079522	0.701389	0.0742514	0.717181	0.082426
GSVA	KEGG	DIANA	0.601806	0.0472567	0.558681	0.0640389	0.562917	0.0661819	0.555347	0.0637116
GSVA	KEGG	HC (average)	0.616667	0.0313376	0.606389	0.0284856	0.604375	0.0455694	0.574375	0.05182
GSVA	KEGG	HC (complete)	0.635972	0.0512993	0.608333	0.056787	0.585833	0.0611768	0.564097	0.0606356
GSVA	REACTOME	DIANA	0.647639	0.0440382	0.639167	0.0405519	0.621444	0.0364571	0.605694	0.0513658
GSVA	REACTOME	HC (average)	0.623889	0.0466184	0.617569	0.0477594	0.618194	0.0456497	0.607014	0.0489566
GSVA	REACTOME	HC (complete)	0.650417	0.0597483	0.625278	0.066535	0.609403	0.0678834	0.591653	0.0734407
GSVA	Hallmark	DIANA	0.749306	0.0906869	0.835694	0.0453311	0.812833	0.035649	0.784528	0.047037
GSVA	Hallmark	HC (average)	0.688194	0.0895627	0.711458	0.0903149	0.731736	0.087567	0.744097	0.0805232
GSVA	Hallmark	HC (complete)	0.685694	0.121043	0.760486	0.101768	0.760708	0.0949819	0.750458	0.0803439
GCN RWR-FGSEA	GO	DIANA	0.529167	0.0681415	0.616528	0.0803125	0.629375	0.075311	0.613194	0.0601811
GCN RWR-FGSEA	GO	HC (average)	0.0641667	0.167236	0.249583	0.246716	0.4575	0.11962	0.475417	0.0739913
GCN RWR-FGSEA	GO	HC (complete)	0.524028	0.0905252	0.561875	0.0963823	0.582167	0.0918679	0.566889	0.086249
GCN RWR-FGSEA	KEGG	DIANA	0.546944	0.0420984	0.536458	0.0540568	0.567083	0.0504572	0.578319	0.0438739
GCN RWR-FGSEA	KEGG	HC (average)	0.272639	0.0656112	0.337778	0.137704	0.485833	0.111949	0.530556	0.04659
GCN RWR-FGSEA	KEGG	HC (complete)	0.537361	0.0627588	0.510208	0.0589293	0.513125	0.0715784	0.507792	0.0727346
GCN RWR-FGSEA	REACTOME	DIANA	0.500694	0.0912439	0.540972	0.0712141	0.525931	0.0654002	0.501722	0.070554
GCN RWR-FGSEA	REACTOME	HC (average)	0.35125	0.226231	0.475417	0.100346	0.497917	0.023965	0.497083	0.0253033
GCN RWR-FGSEA	REACTOME	HC (complete)	0.57875	0.0907445	0.587917	0.100384	0.566625	0.101873	0.540722	0.099351
GCN RWR-FGSEA	Hallmark	DIANA	0.57	0.0751168	0.595972	0.0262705	0.593056	0.0288446	0.57625	0.0331208
GCN RWR-FGSEA	Hallmark	HC (average)	0.0120833	0.0693927	0.0504167	0.137913	0.18375	0.214275	0.362917	0.156721
GCN RWR-FGSEA	Hallmark	HC (complete)	0.451667	0.104505	0.497778	0.104019	0.5425	0.0810593	0.551736	0.0681942
PPI RWR-FGSEA	GO	DIANA	0.466667	0.0307729	0.486458	0.0623195	0.496069	0.068334	0.521889	0.0618827
PPI RWR-FGSEA	GO	HC (average)	0.0141667	0.0810331	0.0329167	0.120688	0.107083	0.202853	0.254167	0.245862
PPI RWR-FGSEA	GO	HC (complete)	0.478194	0.0546808	0.502847	0.0732215	0.497569	0.0736082	0.500639	0.0759104
PPI RWR-FGSEA	KEGG	DIANA	0.425278	0.0799875	0.424931	0.0564833	0.414653	0.0550915	0.417222	0.057041
PPI RWR-FGSEA	KEGG	HC (average)	0.320833	0.0507726	0.334028	0.0649162	0.456736	0.0462316	0.455486	0.0400828
PPI RWR-FGSEA	KEGG	HC (complete)	0.320833	0.0507726	0.470556	0.0491356	0.450764	0.0467996	0.413681	0.0580364
PPI RWR-FGSEA	REACTOME	DIANA	0.463611	0.0363349	0.421042	0.0454966	0.378333	0.0531123	0.412597	0.113017
PPI RWR-FGSEA	REACTOME	HC (average)	0.0529167	0.109338	0.0854167	0.150567	0.172083	0.20555	0.296806	0.207369
PPI RWR-FGSEA	REACTOME	HC (complete)	0.415139	0.0741239	0.411944	0.0678828	0.396194	0.0558363	0.408403	0.0747046
PPI RWR-FGSEA	Hallmark	DIANA	0.556667	0.0593762	0.545764	0.0561147	0.559097	0.0269318	0.546944	0.0311523
PPI RWR-FGSEA	Hallmark	HC (average)	0.13625	0.19703	0.413333	0.0576256	0.417917	0.0385878	0.418333	0.0359846
PPI RWR-FGSEA	Hallmark	HC (complete)	0.416111	0.0543471	0.431667	0.0562416	0.440833	0.0643357	0.457708	0.0701569

## Sheet: BRCA extra methods
Approach	Embedding	Clustering	k	Silhouette_mean	Silhouette_sd	Stability_mean	Stability_sd	cNMI_mean	cNMI_sd	Module_score_mean	Module_score_sd	SurvivalPValue_Q05	SurvivalPValue_median	SurvivalPValue_Q95
Spectral	kernel	Spectrum	3	0.0821486	0.00790179	0.739021	0.0253069	0.721279	0.0100474	0.839722	0.0222835	0.000595914	0.0185121	0.194805
Spectral	kernel	Spectrum	4	0.0769335	0.00739936	0.590752	0.0394257	0.724305	0.0178885	0.785556	0.0372244	0.000130763	0.0200752	0.183059
Spectral	kernel	Spectrum	5	0.0489363	0.00998299	0.538061	0.0183606	0.684665	0.0137229	0.775028	0.0359998	0.000280114	0.0106294	0.119187
Spectral	kernel	Spectrum	6	0.0419792	0.00663614	0.461176	0.0173145	0.665416	0.0113401	0.724583	0.0449607	0.000657222	0.0138021	0.20808
SNN Communities	Shared 30NN graph	Louvain	variable	0.0576802	0.00883409	0.769887	0.025433	0.701067	0.00797956	0.785347	0.036708	0.000267598	0.00725277	0.0982102
Consensus	various	SC3	3	0.598516	0.0545475	0.648674	0.155682	0.698917	0.0155301	0.566528	0.139844	0.00153791	0.0250929	0.190506
Consensus	various	SC3	4	0.565719	0.0662018	0.607216	0.053969	0.713033	0.0194471	0.833333	0.0312909	0.000170388	0.00761121	0.122744
Consensus	various	SC3	5	0.58132	0.070979	0.59524	0.0512394	0.705002	0.0161107	0.801736	0.0359366	0.000164182	0.007643	0.124412
Consensus	various	SC3	6	0.561533	0.0465188	0.611248	0.0326966	0.684136	0.0111651	0.784944	0.0257704	0.000422155	0.0113455	0.137083
