# Supplementary material for: A systematic comparison of data- and knowledge-driven approaches to disease subtype discovery
Source: Brief Bioinform. 2021 Aug 13;22(6):bbab314. doi: 10.1093/bib/bbab314 (PMC8575038; doi:10.1093/bib/bbab314)
Supplement: FileS3_PRAD_metrics_bbab314 [file files3_prad_metrics_bbab314.xlsx]

## Sheet: PRAD Silhouette
			k=3	k=3	k=4	k=4	k=5	k=5	k=6	k=6
Approach	Embedding	Clustering	mean	sd	mean	sd	mean	sd	mean	sd
DR*	PCA	DIANA	0.340564	0.0230754	0.341515	0.0209342	0.318406	0.0207747	0.298809	0.020113
DR*	PCA	GMM	0.29457	0.0328136	0.251952	0.0518562	0.196499	0.0645049	0.17983	0.0709678
DR*	PCA	HC (average)	0.342575	0.0498889	0.296461	0.0450059	0.279899	0.043267	0.276193	0.0421565
DR*	PCA	HC (complete)	0.328308	0.0414867	0.283707	0.0375688	0.270368	0.0323634	0.272086	0.0301103
DR*	PCA	HC (Ward)	0.346494	0.0285293	0.311241	0.0222841	0.303768	0.0171934	0.305991	0.0169553
DR*	PCA	k-means	0.384695	0.00840647	0.339119	0.0061569	0.34117	0.00836242	0.359172	0.00680491
DR*	t-SNE	DIANA	0.350335	0.0258761	0.361134	0.0203697	0.336799	0.0209689	0.321326	0.0221734
DR*	t-SNE	GMM	0.351087	0.0359248	0.31874	0.0560324	0.304642	0.054068	0.289229	0.0568232
DR*	t-SNE	HC (average)	0.359179	0.030477	0.349621	0.0277681	0.340018	0.0257386	0.339628	0.0239613
DR*	t-SNE	HC (complete)	0.334417	0.0363798	0.325409	0.0295163	0.311032	0.0309407	0.307837	0.0282545
DR*	t-SNE	HC (Ward)	0.356071	0.0285591	0.345386	0.0235221	0.338591	0.0195092	0.339827	0.0182357
DR*	t-SNE	k-means	0.400282	0.0149346	0.387886	0.0135521	0.37989	0.0132172	0.381771	0.0152528
DR*	UMAP	DIANA	0.376443	0.0374252	0.400213	0.030862	0.388519	0.0327103	0.379776	0.030699
DR*	UMAP	GMM	0.352504	0.0501015	0.351906	0.0598005	0.346097	0.0602058	0.352427	0.0495686
DR*	UMAP	HC (average)	0.388732	0.0349209	0.40656	0.027786	0.406338	0.0278726	0.406864	0.0258917
DR*	UMAP	HC (complete)	0.381871	0.0343512	0.384128	0.030342	0.382196	0.0285206	0.381811	0.0313558
DR*	UMAP	HC (Ward)	0.389748	0.0268353	0.400129	0.0313548	0.399705	0.0254465	0.401139	0.0264748
DR*	UMAP	k-means	0.424727	0.0202123	0.428359	0.0215975	0.431112	0.0189734	0.434959	0.0170078
DR*	VAE	DIANA	0.206243	0.0429806	0.173216	0.0248131	0.154438	0.0217067	0.143217	0.0186804
DR*	VAE	GMM	0.107659	0.040286	0.0961375	0.0380779	0.0859675	0.038741	0.0776642	0.0374659
DR*	VAE	HC (average)	0.278684	0.0498768	0.227176	0.0526934	0.187778	0.0433152	0.161604	0.0385034
DR*	VAE	HC (complete)	0.167338	0.0521781	0.139408	0.0396058	0.11963	0.0304815	0.108571	0.0259344
DR*	VAE	HC (Ward)	0.164566	0.0332479	0.138387	0.0235038	0.128869	0.0205578	0.124898	0.0199806
DR*	VAE	k-means	0.189512	0.0288976	0.173184	0.0208718	0.168868	0.018876	0.167281	0.0173998
DR	PCA	DIANA	0.373553	0.0103625	0.343806	0.0226917	0.299234	0.0105923	0.301735	0.0183821
DR	PCA	GMM	0.279332	0.0522244	0.258466	0.0516288	0.21329	0.0649517	0.185232	0.0735352
DR	PCA	HC (average)	0.365399	0.0314739	0.324456	0.0438316	0.295477	0.047856	0.279171	0.0371777
DR	PCA	HC (complete)	0.313097	0.0376036	0.275675	0.034241	0.277182	0.0285204	0.279551	0.0279592
DR	PCA	HC (Ward)	0.324221	0.0334217	0.310902	0.0221928	0.310386	0.020224	0.306367	0.0184002
DR	PCA	k-means	0.342945	0.0112002	0.360374	0.00697264	0.368277	0.0101816	0.356191	0.0101173
DR	t-SNE	DIANA	0.37767	0.0217635	0.361548	0.0189055	0.344772	0.0211226	0.334966	0.0224394
DR	t-SNE	GMM	0.354544	0.0435959	0.316356	0.0416221	0.302826	0.0493476	0.295651	0.0561795
DR	t-SNE	HC (average)	0.35905	0.0257528	0.34523	0.0274147	0.350286	0.0238768	0.347332	0.0233786
DR	t-SNE	HC (complete)	0.333695	0.0296566	0.320875	0.0324411	0.317652	0.025859	0.309128	0.0271612
DR	t-SNE	HC (Ward)	0.354554	0.026439	0.348415	0.0210489	0.346082	0.019984	0.342579	0.0195379
DR	t-SNE	k-means	0.393146	0.0159275	0.389146	0.0143375	0.395531	0.0118392	0.393465	0.0107538
DR	UMAP	DIANA	0.391782	0.0198517	0.389777	0.0257765	0.398337	0.0315524	0.39133	0.0250366
DR	UMAP	GMM	0.350565	0.0427526	0.344965	0.0460451	0.349938	0.0487182	0.340111	0.046037
DR	UMAP	HC (average)	0.381935	0.0284395	0.397699	0.0260318	0.417118	0.0229316	0.413437	0.0191856
DR	UMAP	HC (complete)	0.372183	0.0291546	0.374531	0.0355401	0.377754	0.0415913	0.380894	0.0307806
DR	UMAP	HC (Ward)	0.377596	0.025477	0.394153	0.0243163	0.408553	0.0249722	0.40736	0.0225654
DR	UMAP	k-means	0.418635	0.0154834	0.434629	0.0142719	0.449729	0.0159192	0.444007	0.0137068
DiffRank	GO	DIANA	0.312088	0.0515369	0.268925	0.0643919	0.200064	0.0212499	0.19041	0.0175577
DiffRank	GO	HC (average)	0.487612	0.0400903	0.426727	0.0495602	0.359176	0.0609351	0.297484	0.0545781
DiffRank	GO	HC (complete)	0.233696	0.0863902	0.174629	0.052858	0.151313	0.047164	0.13527	0.0442924
DiffRank	KEGG	DIANA	0.280714	0.0260894	0.26455	0.0225726	0.235749	0.0188418	0.233111	0.0206013
DiffRank	KEGG	HC (average)	0.499872	0.0293207	0.436174	0.032757	0.388206	0.0327874	0.347433	0.0358513
DiffRank	KEGG	HC (complete)	0.233547	0.0791329	0.211687	0.0667014	0.17515	0.0574282	0.147936	0.0540258
DiffRank	REACTOME	DIANA	0.258842	0.0189385	0.240472	0.0285888	0.23175	0.0310292	0.226745	0.0294847
DiffRank	REACTOME	HC (average)	0.374882	0.0673895	0.270586	0.0496913	0.198886	0.0399063	0.164929	0.0406414
DiffRank	REACTOME	HC (complete)	0.202333	0.0412159	0.19241	0.0449163	0.184708	0.0426558	0.177244	0.0387642
DiffRank	Hallmark	DIANA	0.218704	0.0211168	0.209691	0.0168757	0.202404	0.0159439	0.195691	0.0196365
DiffRank	Hallmark	HC (average)	0.511243	0.0687964	0.41052	0.0662454	0.328074	0.0662827	0.259908	0.0568171
DiffRank	Hallmark	HC (complete)	0.201125	0.0630307	0.17806	0.0517753	0.14825	0.0364093	0.131191	0.0340928
GSVA	GO	DIANA	0.192154	0.00507061	0.159595	0.00572123	0.139852	0.00809396	0.126267	0.0091722
GSVA	GO	HC (average)	0.170332	0.0161887	0.136147	0.0184003	0.118197	0.0171386	0.105113	0.017132
GSVA	GO	HC (complete)	0.150073	0.0196416	0.116583	0.0176896	0.0972311	0.0170298	0.0858628	0.0167518
GSVA	KEGG	DIANA	0.651649	0.0174886	0.608255	0.0248815	0.596631	0.0356408	0.589865	0.0444266
GSVA	KEGG	HC (average)	0.680547	0.0296996	0.680089	0.047416	0.657301	0.0363515	0.658264	0.0355346
GSVA	KEGG	HC (complete)	0.625923	0.067803	0.641611	0.0592777	0.638435	0.0416182	0.632333	0.0388714
GSVA	REACTOME	DIANA	0.354231	0.0152439	0.344516	0.0133513	0.311204	0.00940768	0.290864	0.0128685
GSVA	REACTOME	HC (average)	0.321167	0.0240886	0.301786	0.0258766	0.296619	0.0324369	0.288874	0.0341239
GSVA	REACTOME	HC (complete)	0.273666	0.0366493	0.2674	0.0301909	0.254249	0.0287544	0.249906	0.0289792
GSVA	Hallmark	DIANA	0.423968	0.0108889	0.362705	0.0178219	0.335143	0.0156839	0.317893	0.019391
GSVA	Hallmark	HC (average)	0.394642	0.0329001	0.342508	0.0360407	0.318562	0.0316038	0.309022	0.0349614
GSVA	Hallmark	HC (complete)	0.36496	0.0468474	0.322343	0.0446961	0.294801	0.0390687	0.285809	0.0364902
GCN RWR-FGSEA	GO	DIANA	0.243669	0.0210939	0.253676	0.0103278	0.237871	0.0152217	0.232957	0.0136248
GCN RWR-FGSEA	GO	HC (average)	0.194131	0.0271819	0.151193	0.0388286	0.149474	0.0559885	0.191283	0.0459469
GCN RWR-FGSEA	GO	HC (complete)	0.237928	0.0303124	0.201105	0.0398378	0.187723	0.0389881	0.167617	0.0403256
GCN RWR-FGSEA	KEGG	DIANA	0.415551	0.0273528	0.397169	0.0316424	0.3722	0.0476336	0.301063	0.0568097
GCN RWR-FGSEA	KEGG	HC (average)	0.491844	0.0294387	0.449335	0.0185963	0.429484	0.0165669	0.407209	0.0234997
GCN RWR-FGSEA	KEGG	HC (complete)	0.366545	0.0561314	0.353215	0.0584166	0.327066	0.0683732	0.240434	0.0790413
GCN RWR-FGSEA	REACTOME	DIANA	0.305179	0.0521966	0.215127	0.0355607	0.200363	0.012817	0.19429	0.00861847
GCN RWR-FGSEA	REACTOME	HC (average)	0.315097	0.0337414	0.31131	0.0193611	0.290421	0.0218216	0.264093	0.0215664
GCN RWR-FGSEA	REACTOME	HC (complete)	0.287595	0.0568273	0.221959	0.0732828	0.165663	0.0572415	0.152883	0.0443131
GCN RWR-FGSEA	Hallmark	DIANA	0.467266	0.0236953	0.414842	0.0167727	0.438687	0.0138964	0.430445	0.0263055
GCN RWR-FGSEA	Hallmark	HC (average)	0.561037	0.0111014	0.525617	0.0301579	0.460717	0.0222477	0.422781	0.037617
GCN RWR-FGSEA	Hallmark	HC (complete)	0.476326	0.0815447	0.371953	0.0570072	0.367335	0.0548161	0.364472	0.0773712
PPI RWR-FGSEA	GO	DIANA	0.267309	0.0191148	0.229021	0.00425136	0.222058	0.00405253	0.217096	0.00774585
PPI RWR-FGSEA	GO	HC (average)	0.293909	0.0135085	0.218908	0.0162315	0.180472	0.0187252	0.152562	0.0246093
PPI RWR-FGSEA	GO	HC (complete)	0.230056	0.0458406	0.20051	0.0341776	0.185811	0.0293903	0.172255	0.0275098
PPI RWR-FGSEA	KEGG	DIANA	0.477765	0.0777631	0.425132	0.0764727	0.403094	0.077732	0.34985	0.0891125
PPI RWR-FGSEA	KEGG	HC (average)	0.580668	0.0323227	0.548687	0.0379345	0.522229	0.0362193	0.498426	0.036945
PPI RWR-FGSEA	KEGG	HC (complete)	0.347004	0.119328	0.314658	0.106542	0.289788	0.101662	0.25773	0.104227
PPI RWR-FGSEA	REACTOME	DIANA	0.34435	0.048504	0.276204	0.0723856	0.205361	0.0192504	0.19917	0.0269742
PPI RWR-FGSEA	REACTOME	HC (average)	0.371869	0.0169114	0.336813	0.027875	0.304177	0.0331632	0.274504	0.0315532
PPI RWR-FGSEA	REACTOME	HC (complete)	0.331188	0.065782	0.212976	0.0587672	0.188376	0.0347205	0.185283	0.0317753
PPI RWR-FGSEA	Hallmark	DIANA	0.263604	0.0185019	0.258966	0.0182989	0.252368	0.0212474	0.247254	0.0275856
PPI RWR-FGSEA	Hallmark	HC (average)	0.323557	0.03582	0.224446	0.0546253	0.173686	0.0374319	0.146622	0.0294385
PPI RWR-FGSEA	Hallmark	HC (complete)	0.170676	0.0407014	0.164487	0.0386804	0.169149	0.0364206	0.176516	0.0363007

## Sheet: PRAD Stability
			k=3	k=3	k=4	k=4	k=5	k=5	k=6	k=6
Approach	Embedding	Clustering	mean	sd	mean	sd	mean	sd	mean	sd
DR*	PCA	DIANA	0.673231	0.180748	0.561661	0.151236	0.546622	0.155269	0.536523	0.155156
DR*	PCA	GMM	0.693658	0.166702	0.587484	0.133659	0.489549	0.112502	0.344909	0.0618057
DR*	PCA	HC (average)	0.833925	0.079633	0.805357	0.127295	0.736731	0.152326	0.659835	0.120268
DR*	PCA	HC (complete)	0.457757	0.0733604	0.429867	0.081231	0.415791	0.0830608	0.367873	0.0763785
DR*	PCA	HC (Ward)	0.594873	0.116732	0.524605	0.132163	0.408891	0.0908648	0.399676	0.0968967
DR*	PCA	k-means	0.880216	0.0889356	0.817748	0.092963	0.658178	0.195477	0.841271	0.141954
DR*	t-SNE	DIANA	0.377965	0.0748782	0.33972	0.0609256	0.317692	0.0552725	0.299415	0.0462389
DR*	t-SNE	GMM	0.459155	0.124008	0.384662	0.0890573	0.333352	0.0578064	0.323813	0.0642781
DR*	t-SNE	HC (average)	0.426962	0.0866148	0.399218	0.0857052	0.378391	0.0830984	0.352249	0.069842
DR*	t-SNE	HC (complete)	0.366695	0.0826511	0.310559	0.0566874	0.287491	0.0455571	0.274472	0.0435054
DR*	t-SNE	HC (Ward)	0.388356	0.0856307	0.340917	0.061666	0.328606	0.0570852	0.33149	0.0584265
DR*	t-SNE	k-means	0.445414	0.10496	0.371864	0.0827633	0.343037	0.0697962	0.338205	0.0578285
DR*	UMAP	DIANA	0.453458	0.143309	0.457585	0.108574	0.434384	0.0837462	0.414509	0.0753153
DR*	UMAP	GMM	0.430209	0.116658	0.4333	0.127616	0.42072	0.114684	0.429027	0.107925
DR*	UMAP	HC (average)	0.509548	0.133769	0.539381	0.135443	0.501065	0.109252	0.492748	0.101495
DR*	UMAP	HC (complete)	0.409425	0.0977898	0.407283	0.0902837	0.396059	0.0733835	0.379308	0.0697762
DR*	UMAP	HC (Ward)	0.473326	0.118832	0.490636	0.123228	0.456706	0.0916593	0.434936	0.0865393
DR*	UMAP	k-means	0.47491	0.137588	0.522666	0.11947	0.532286	0.088428	0.51545	0.0841836
DR*	VAE	DIANA	0.506639	0.144496	0.464043	0.115167	0.394202	0.116423	0.331877	0.0931681
DR*	VAE	GMM	0.355385	0.0799903	0.310463	0.0596597	0.278032	0.0521451	0.247537	0.0386166
DR*	VAE	HC (average)	0.860978	0.109972	0.822112	0.111874	0.776333	0.138225	0.756661	0.149153
DR*	VAE	HC (complete)	0.427331	0.106132	0.342907	0.0589559	0.309381	0.0564734	0.289865	0.0563579
DR*	VAE	HC (Ward)	0.410195	0.0874044	0.312742	0.0580798	0.272859	0.0533728	0.25326	0.0508207
DR*	VAE	k-means	0.509392	0.135551	0.370833	0.108762	0.336027	0.0840954	0.35246	0.0847652
DR	PCA	DIANA	0.962504	0.0308299	0.870036	0.170419	0.776294	0.144741	0.725466	0.150312
DR	PCA	GMM	0.488709	0.139133	0.547137	0.121592	0.459469	0.114428	0.394541	0.0817269
DR	PCA	HC (average)	0.621474	0.113359	0.627835	0.129091	0.606297	0.133689	0.510098	0.11956
DR	PCA	HC (complete)	0.526216	0.123546	0.415305	0.0769425	0.376762	0.069233	0.378117	0.0777974
DR	PCA	HC (Ward)	0.569247	0.150418	0.440585	0.0806661	0.463362	0.100208	0.437952	0.0888871
DR	PCA	k-means	0.857068	0.0992515	0.772862	0.110956	0.802152	0.111363	0.577879	0.166827
DR	t-SNE	DIANA	0.538161	0.127365	0.472474	0.126314	0.428491	0.098663	0.402363	0.0969296
DR	t-SNE	GMM	0.447352	0.109165	0.422431	0.104349	0.42455	0.097533	0.410283	0.0843697
DR	t-SNE	HC (average)	0.474739	0.0872925	0.408021	0.0753684	0.399731	0.0649879	0.400123	0.064217
DR	t-SNE	HC (complete)	0.403249	0.0683727	0.357634	0.0603723	0.335594	0.0508733	0.322422	0.0483009
DR	t-SNE	HC (Ward)	0.43884	0.0723224	0.399526	0.0765909	0.391257	0.0661039	0.370659	0.0516149
DR	t-SNE	k-means	0.528118	0.12464	0.428494	0.107713	0.518652	0.0993651	0.486975	0.082639
DR	UMAP	DIANA	0.678394	0.12626	0.64268	0.106421	0.610476	0.100748	0.576965	0.0918547
DR	UMAP	GMM	0.51028	0.137355	0.537456	0.154967	0.532645	0.111829	0.441708	0.0848835
DR	UMAP	HC (average)	0.517918	0.133239	0.483358	0.101279	0.533147	0.0839701	0.508916	0.072296
DR	UMAP	HC (complete)	0.501107	0.104798	0.45927	0.0902851	0.440829	0.0791361	0.411017	0.058416
DR	UMAP	HC (Ward)	0.509102	0.12737	0.477397	0.105284	0.493612	0.084394	0.468169	0.0676185
DR	UMAP	k-means	0.734303	0.116164	0.578646	0.14313	0.653638	0.0829103	0.556889	0.0954321
DiffRank	GO	DIANA	0.864717	0.13161	0.754337	0.188274	0.624776	0.200862	0.640946	0.147736
DiffRank	GO	HC (average)	0.971335	0.0178439	0.979265	0.0142262	0.977717	0.0150016	0.967122	0.0264433
DiffRank	GO	HC (complete)	0.503731	0.0830998	0.449722	0.0832993	0.321503	0.0364544	0.313795	0.0398055
DiffRank	KEGG	DIANA	0.854053	0.11086	0.832017	0.108122	0.815949	0.114731	0.786099	0.123127
DiffRank	KEGG	HC (average)	0.984363	0.0105871	0.975413	0.0131112	0.966667	0.0114829	0.966645	0.0130853
DiffRank	KEGG	HC (complete)	0.576355	0.0904445	0.563703	0.094997	0.515068	0.0904892	0.430439	0.0750639
DiffRank	REACTOME	DIANA	0.627063	0.221371	0.514324	0.183687	0.527681	0.191812	0.524587	0.174843
DiffRank	REACTOME	HC (average)	0.981973	0.0161771	0.966744	0.052545	0.919472	0.0934181	0.845931	0.139124
DiffRank	REACTOME	HC (complete)	0.434023	0.0883194	0.426476	0.0825022	0.390935	0.0684849	0.377486	0.0693238
DiffRank	Hallmark	DIANA	0.658916	0.100214	0.647604	0.1025	0.578128	0.0955113	0.552948	0.0944501
DiffRank	Hallmark	HC (average)	0.984975	0.0169224	0.969885	0.0220005	0.958607	0.0328831	0.907532	0.0362158
DiffRank	Hallmark	HC (complete)	0.514851	0.108549	0.488956	0.109629	0.446261	0.106772	0.36007	0.0670559
GSVA	GO	DIANA	0.793809	0.180525	0.810796	0.0859397	0.705102	0.0975583	0.587254	0.0829601
GSVA	GO	HC (average)	0.58547	0.0694669	0.570741	0.0643014	0.578416	0.07383	0.572942	0.0774498
GSVA	GO	HC (complete)	0.374908	0.0532328	0.317335	0.0387667	0.301984	0.0374282	0.298345	0.0348532
GSVA	KEGG	DIANA	0.663665	0.167337	0.659605	0.108905	0.58527	0.112454	0.572397	0.117767
GSVA	KEGG	HC (average)	0.721638	0.0785159	0.65915	0.0992256	0.601417	0.0809046	0.605196	0.066437
GSVA	KEGG	HC (complete)	0.554983	0.0875642	0.441985	0.0527972	0.433838	0.0465944	0.443258	0.0603616
GSVA	REACTOME	DIANA	0.685363	0.19966	0.755222	0.101558	0.654425	0.110737	0.559427	0.109548
GSVA	REACTOME	HC (average)	0.466228	0.087766	0.485307	0.0890383	0.500463	0.0931083	0.488218	0.0875756
GSVA	REACTOME	HC (complete)	0.363108	0.062347	0.334183	0.0595251	0.295981	0.0482908	0.267707	0.0353538
GSVA	Hallmark	DIANA	0.705064	0.184921	0.676273	0.10103	0.612104	0.0945948	0.548918	0.0961279
GSVA	Hallmark	HC (average)	0.645405	0.071472	0.636566	0.0680569	0.63109	0.0634236	0.600109	0.0764643
GSVA	Hallmark	HC (complete)	0.529922	0.0894775	0.417921	0.0703166	0.346732	0.0474498	0.333562	0.0464436
GCN RWR-FGSEA	GO	DIANA	0.862239	0.207714	0.956478	0.0635175	0.874325	0.069121	0.825945	0.0843848
GCN RWR-FGSEA	GO	HC (average)	0.932925	0.0592495	0.884947	0.142828	0.762912	0.210903	0.559694	0.162895
GCN RWR-FGSEA	GO	HC (complete)	0.70785	0.10071	0.631033	0.0933705	0.592235	0.0961501	0.440098	0.0741893
GCN RWR-FGSEA	KEGG	DIANA	0.887522	0.0912911	0.876228	0.0936472	0.861565	0.107028	0.734723	0.1601
GCN RWR-FGSEA	KEGG	HC (average)	0.942609	0.0309175	0.939093	0.0329263	0.946902	0.0252875	0.955862	0.0216796
GCN RWR-FGSEA	KEGG	HC (complete)	0.744158	0.111406	0.727654	0.105764	0.716251	0.1136	0.644802	0.150616
GCN RWR-FGSEA	REACTOME	DIANA	0.890642	0.176114	0.866788	0.164255	0.894815	0.137775	0.84052	0.13208
GCN RWR-FGSEA	REACTOME	HC (average)	0.73396	0.178436	0.611007	0.0623681	0.957734	0.0205079	0.950137	0.026436
GCN RWR-FGSEA	REACTOME	HC (complete)	0.827683	0.126878	0.732307	0.159905	0.615286	0.175657	0.455549	0.108415
GCN RWR-FGSEA	Hallmark	DIANA	0.989419	0.0376898	0.911838	0.152759	0.967749	0.0846185	0.972966	0.0646623
GCN RWR-FGSEA	Hallmark	HC (average)	0.990528	0.0187357	0.995329	0.0119377	0.976292	0.0227069	0.989269	0.0156954
GCN RWR-FGSEA	Hallmark	HC (complete)	0.859029	0.154479	0.780714	0.105442	0.793552	0.102441	0.71962	0.119782
PPI RWR-FGSEA	GO	DIANA	0.888828	0.201506	0.984432	0.0586585	0.955336	0.104649	0.944473	0.108207
PPI RWR-FGSEA	GO	HC (average)	0.983354	0.0121822	0.966697	0.0182339	0.966112	0.0167335	0.959156	0.024807
PPI RWR-FGSEA	GO	HC (complete)	0.596787	0.17664	0.677878	0.125382	0.659481	0.11255	0.630494	0.0919865
PPI RWR-FGSEA	KEGG	DIANA	0.966874	0.0756394	0.941041	0.105979	0.934799	0.111173	0.875024	0.155719
PPI RWR-FGSEA	KEGG	HC (average)	0.993963	0.00649986	0.989829	0.00793459	0.990813	0.0108367	0.98878	0.0145889
PPI RWR-FGSEA	KEGG	HC (complete)	0.83223	0.135339	0.797295	0.147419	0.786218	0.148803	0.728544	0.169387
PPI RWR-FGSEA	REACTOME	DIANA	0.968886	0.0836356	0.839301	0.172442	0.796504	0.176982	0.807583	0.215292
PPI RWR-FGSEA	REACTOME	HC (average)	0.98991	0.0279693	0.989777	0.00572799	0.98165	0.00786217	0.955771	0.0118865
PPI RWR-FGSEA	REACTOME	HC (complete)	0.923089	0.139727	0.510064	0.148925	0.462208	0.135014	0.453027	0.130591
PPI RWR-FGSEA	Hallmark	DIANA	0.654119	0.253235	0.65666	0.268382	0.672553	0.28357	0.615839	0.252258
PPI RWR-FGSEA	Hallmark	HC (average)	0.98845	0.0104637	0.960535	0.0520385	0.888242	0.092787	0.827064	0.0772027
PPI RWR-FGSEA	Hallmark	HC (complete)	0.459552	0.107785	0.432697	0.103516	0.326319	0.0517639	0.296579	0.0618672

## Sheet: PRAD cNMI
			k=3	k=3	k=4	k=4	k=5	k=5	k=6	k=6
Approach	Embedding	Clustering	mean	sd	mean	sd	mean	sd	mean	sd
DR*	PCA	DIANA	0.484391	0.00402925	0.476834	0.0038781	0.474591	0.00553151	0.467879	0.00495152
DR*	PCA	GMM	0.475844	0.00520229	0.467754	0.00530581	0.459295	0.0055722	0.452782	0.00565047
DR*	PCA	HC (average)	0.488867	0.00474096	0.485375	0.00453366	0.481981	0.00458106	0.477668	0.0058007
DR*	PCA	HC (complete)	0.484188	0.00459581	0.478109	0.00528486	0.472314	0.00628124	0.464266	0.00664328
DR*	PCA	HC (Ward)	0.483381	0.00545541	0.472032	0.00639812	0.463329	0.00632884	0.455885	0.00562071
DR*	PCA	k-means	0.485106	0.00261925	0.475524	0.00434561	0.462214	0.00653521	0.451845	0.00379633
DR*	t-SNE	DIANA	0.485538	0.00583631	0.479158	0.00607081	0.472325	0.00638917	0.465465	0.00633682
DR*	t-SNE	GMM	0.485816	0.00510364	0.481338	0.00598156	0.474856	0.00638246	0.468964	0.00825494
DR*	t-SNE	HC (average)	0.48579	0.00516084	0.480466	0.00655117	0.473956	0.0068952	0.468058	0.00778279
DR*	t-SNE	HC (complete)	0.487329	0.00704222	0.481665	0.00795445	0.47456	0.00838043	0.467558	0.00787806
DR*	t-SNE	HC (Ward)	0.485998	0.00627823	0.480241	0.00729961	0.472834	0.00747271	0.466115	0.00726765
DR*	t-SNE	k-means	0.486329	0.00609747	0.479773	0.00711726	0.472293	0.0059442	0.464924	0.00622385
DR*	UMAP	DIANA	0.484535	0.00594544	0.477933	0.0059908	0.472469	0.00597694	0.466316	0.00619364
DR*	UMAP	GMM	0.48611	0.00564902	0.481139	0.00593419	0.474737	0.00620202	0.468961	0.00606224
DR*	UMAP	HC (average)	0.485329	0.00508247	0.480546	0.00547122	0.474876	0.00519182	0.468758	0.00559807
DR*	UMAP	HC (complete)	0.484414	0.00551231	0.479937	0.00585461	0.473892	0.0060583	0.467375	0.00559157
DR*	UMAP	HC (Ward)	0.485533	0.00496903	0.48048	0.00567256	0.474524	0.00539108	0.467804	0.0054733
DR*	UMAP	k-means	0.483962	0.00514595	0.478675	0.00567053	0.474281	0.00511626	0.467868	0.00509375
DR*	VAE	DIANA	0.491497	0.00769161	0.488922	0.00993129	0.487964	0.0120041	0.482487	0.0113243
DR*	VAE	GMM	0.487795	0.00624965	0.484032	0.00777563	0.478754	0.00860207	0.473605	0.00813957
DR*	VAE	HC (average)	0.496345	0.00366503	0.494211	0.00401298	0.492141	0.00417285	0.489298	0.00558837
DR*	VAE	HC (complete)	0.490723	0.00787883	0.488412	0.00856165	0.485835	0.0093547	0.48273	0.0101701
DR*	VAE	HC (Ward)	0.49023	0.00797913	0.48609	0.0104541	0.477837	0.0103656	0.471784	0.00900211
DR*	VAE	k-means	0.490669	0.00955331	0.489965	0.012286	0.482008	0.0109308	0.475598	0.00810694
DR	PCA	DIANA	0.490234	0.00289858	0.485891	0.00353228	0.478795	0.00338453	0.471697	0.00296396
DR	PCA	GMM	0.488271	0.00299856	0.483036	0.00313282	0.477642	0.00377021	0.471815	0.00363159
DR	PCA	HC (average)	0.493706	0.00365456	0.490301	0.00490696	0.486393	0.00533626	0.481091	0.00569688
DR	PCA	HC (complete)	0.489002	0.00418086	0.483567	0.00423308	0.477134	0.00376313	0.471004	0.00428093
DR	PCA	HC (Ward)	0.488947	0.00324079	0.482733	0.00363812	0.475011	0.0035831	0.468097	0.00356083
DR	PCA	k-means	0.487255	0.00323281	0.47924	0.00352908	0.475301	0.00301418	0.46757	0.00365896
DR	t-SNE	DIANA	0.490576	0.00416655	0.485276	0.00443924	0.478862	0.00423958	0.472288	0.00417207
DR	t-SNE	GMM	0.491694	0.00413935	0.486265	0.00401868	0.47841	0.00408833	0.473038	0.00468509
DR	t-SNE	HC (average)	0.491227	0.00428954	0.486421	0.00502726	0.479038	0.00465521	0.472765	0.00449375
DR	t-SNE	HC (complete)	0.490352	0.00407131	0.48502	0.00427545	0.477834	0.00396877	0.471567	0.00443268
DR	t-SNE	HC (Ward)	0.491056	0.00440487	0.485635	0.00460882	0.478513	0.00428808	0.471564	0.00431513
DR	t-SNE	k-means	0.491622	0.00416332	0.485244	0.00405436	0.479549	0.00416641	0.471748	0.00392724
DR	UMAP	DIANA	0.489871	0.00320875	0.485046	0.00349503	0.479051	0.00355927	0.472974	0.00360356
DR	UMAP	GMM	0.490007	0.00381671	0.485786	0.00414021	0.47826	0.00376962	0.471849	0.00415028
DR	UMAP	HC (average)	0.490254	0.00312323	0.485139	0.00336087	0.478314	0.00349517	0.471954	0.00375605
DR	UMAP	HC (complete)	0.490173	0.00311538	0.485037	0.00364181	0.478137	0.00389615	0.47111	0.00415989
DR	UMAP	HC (Ward)	0.490196	0.00315942	0.485098	0.00348008	0.478238	0.00366147	0.471324	0.00373839
DR	UMAP	k-means	0.490631	0.00313254	0.485191	0.00361609	0.479696	0.00397876	0.472307	0.00406817
DiffRank	GO	DIANA	0.500517	0.00464494	0.498782	0.00521207	0.496942	0.00566684	0.495728	0.00575071
DiffRank	GO	HC (average)	0.499147	0.00143187	0.498235	0.00143519	0.496874	0.00160007	0.495768	0.0017089
DiffRank	GO	HC (complete)	0.497534	0.00507272	0.495187	0.00614906	0.492432	0.00638285	0.490069	0.00664215
DiffRank	KEGG	DIANA	0.498437	0.00317084	0.497495	0.00364789	0.49345	0.00378477	0.492554	0.00438367
DiffRank	KEGG	HC (average)	0.496662	0.00203351	0.495587	0.00249788	0.494965	0.00269199	0.494507	0.00298196
DiffRank	KEGG	HC (complete)	0.492621	0.00494209	0.490545	0.00463321	0.488372	0.00522436	0.485911	0.00626324
DiffRank	REACTOME	DIANA	0.492699	0.00356355	0.488506	0.00375257	0.485011	0.00422034	0.480851	0.00482679
DiffRank	REACTOME	HC (average)	0.497907	0.000952568	0.497207	0.00164414	0.496066	0.00288288	0.494113	0.00395855
DiffRank	REACTOME	HC (complete)	0.492868	0.00402872	0.4892	0.00462068	0.485275	0.00457691	0.480887	0.00483607
DiffRank	Hallmark	DIANA	0.505019	0.00632192	0.502794	0.00632001	0.500345	0.00635843	0.497606	0.00690815
DiffRank	Hallmark	HC (average)	0.497664	0.00150714	0.496833	0.00215012	0.495818	0.00270287	0.494959	0.00298016
DiffRank	Hallmark	HC (complete)	0.49678	0.00670426	0.4949	0.00687777	0.492349	0.00705245	0.490671	0.00764897
GSVA	GO	DIANA	0.482541	0.00370396	0.475625	0.00367141	0.471075	0.00377624	0.466011	0.00457434
GSVA	GO	HC (average)	0.485058	0.00372703	0.483499	0.00529707	0.481611	0.00493631	0.479172	0.00517178
GSVA	GO	HC (complete)	0.485875	0.00458035	0.480217	0.00602295	0.47395	0.00598774	0.468145	0.00629969
GSVA	KEGG	DIANA	0.489848	0.00392915	0.486283	0.00445966	0.479673	0.00467767	0.473091	0.00469913
GSVA	KEGG	HC (average)	0.490346	0.00308216	0.48594	0.00367627	0.480107	0.00440752	0.473948	0.0045222
GSVA	KEGG	HC (complete)	0.490467	0.00323807	0.485906	0.00397402	0.480253	0.00380144	0.473937	0.00426
GSVA	REACTOME	DIANA	0.484649	0.00256321	0.478099	0.00301932	0.472428	0.00337198	0.466489	0.00344788
GSVA	REACTOME	HC (average)	0.484724	0.00322853	0.479164	0.00387072	0.473007	0.00423243	0.468354	0.00419117
GSVA	REACTOME	HC (complete)	0.485066	0.00362931	0.478626	0.00368351	0.472166	0.00367901	0.466764	0.00364979
GSVA	Hallmark	DIANA	0.496973	0.00367882	0.490272	0.0046449	0.483901	0.00495653	0.477027	0.00517396
GSVA	Hallmark	HC (average)	0.501188	0.0044154	0.498632	0.0043861	0.495449	0.00526589	0.48839	0.00544238
GSVA	Hallmark	HC (complete)	0.498076	0.00552903	0.492904	0.00612962	0.485581	0.00602607	0.478853	0.00544995
GCN RWR-FGSEA	GO	DIANA	0.489566	0.00386048	0.489598	0.00393759	0.486899	0.00495423	0.482721	0.00527785
GCN RWR-FGSEA	GO	HC (average)	0.498302	0.00292954	0.4968	0.0037914	0.493477	0.00522016	0.490203	0.00571649
GCN RWR-FGSEA	GO	HC (complete)	0.494249	0.00649954	0.491504	0.00691988	0.488495	0.00642625	0.483802	0.00656393
GCN RWR-FGSEA	KEGG	DIANA	0.509797	0.0039008	0.50806	0.00386168	0.505276	0.00434141	0.500943	0.00542905
GCN RWR-FGSEA	KEGG	HC (average)	0.498845	0.00137743	0.497705	0.00206462	0.495897	0.00273222	0.494639	0.00289531
GCN RWR-FGSEA	KEGG	HC (complete)	0.504241	0.00569491	0.502422	0.00572143	0.50036	0.00551525	0.498563	0.00620086
GCN RWR-FGSEA	REACTOME	DIANA	0.49185	0.00476531	0.489696	0.0047646	0.487689	0.00449453	0.483052	0.00464048
GCN RWR-FGSEA	REACTOME	HC (average)	0.495512	0.00359569	0.493035	0.00289778	0.492841	0.00264806	0.492945	0.00275115
GCN RWR-FGSEA	REACTOME	HC (complete)	0.493358	0.00506308	0.492029	0.00556962	0.48904	0.00592666	0.484838	0.00629872
GCN RWR-FGSEA	Hallmark	DIANA	0.494901	0.00202264	0.492328	0.00289023	0.488551	0.00326684	0.4888	0.00351244
GCN RWR-FGSEA	Hallmark	HC (average)	0.498039	0.00178427	0.496371	0.00213164	0.494144	0.00232117	0.492967	0.00248555
GCN RWR-FGSEA	Hallmark	HC (complete)	0.495526	0.00340852	0.491826	0.00485967	0.489952	0.00489508	0.489905	0.00548731
PPI RWR-FGSEA	GO	DIANA	0.494652	0.00376153	0.488638	0.00286324	0.4812	0.00282114	0.478777	0.00325773
PPI RWR-FGSEA	GO	HC (average)	0.49482	0.00196315	0.493796	0.00233529	0.49385	0.00248226	0.493452	0.00275015
PPI RWR-FGSEA	GO	HC (complete)	0.493218	0.0041459	0.488549	0.00371105	0.485637	0.00426515	0.481776	0.00434912
PPI RWR-FGSEA	KEGG	DIANA	0.501912	0.00280754	0.498339	0.00322125	0.496252	0.00348868	0.494226	0.00404654
PPI RWR-FGSEA	KEGG	HC (average)	0.501605	0.00245701	0.500579	0.00248104	0.499419	0.00260637	0.498361	0.00254503
PPI RWR-FGSEA	KEGG	HC (complete)	0.500534	0.00375223	0.497631	0.00451988	0.495847	0.00474055	0.493513	0.0051051
PPI RWR-FGSEA	REACTOME	DIANA	0.493946	0.00297801	0.489714	0.00489695	0.483699	0.00377448	0.480254	0.0039291
PPI RWR-FGSEA	REACTOME	HC (average)	0.495886	0.00182846	0.49582	0.00265601	0.495635	0.00301484	0.494866	0.0033393
PPI RWR-FGSEA	REACTOME	HC (complete)	0.493953	0.00281001	0.491037	0.00371857	0.487621	0.00471067	0.484876	0.00476771
PPI RWR-FGSEA	Hallmark	DIANA	0.498976	0.00595268	0.496952	0.00427036	0.493412	0.00444323	0.490465	0.00576706
PPI RWR-FGSEA	Hallmark	HC (average)	0.498017	0.00117221	0.497278	0.00228567	0.49598	0.00286938	0.494259	0.00333335
PPI RWR-FGSEA	Hallmark	HC (complete)	0.493726	0.00617105	0.490466	0.00668395	0.487772	0.00785772	0.484385	0.00799427

## Sheet: PRAD Module score
			k=3	k=3	k=4	k=4	k=5	k=5	k=6	k=6
Approach	Embedding	Clustering	mean	sd	mean	sd	mean	sd	mean	sd
DR*	PCA	DIANA	0.491333	0.0870543	0.449	0.0974368	0.4135	0.100784	0.367133	0.08561
DR*	PCA	GMM	0.584667	0.073002	0.564167	0.0786879	0.529833	0.0902141	0.486	0.0815713
DR*	PCA	HC (average)	0.374	0.19411	0.430667	0.104062	0.4125	0.0792563	0.397067	0.0800327
DR*	PCA	HC (complete)	0.539333	0.0719115	0.472	0.101113	0.411467	0.0955242	0.379033	0.097569
DR*	PCA	HC (Ward)	0.577667	0.0755162	0.541	0.0989116	0.483167	0.105863	0.421167	0.0979319
DR*	PCA	k-means	0.586333	0.0478716	0.600333	0.0547405	0.5205	0.116362	0.438333	0.0569275
DR*	t-SNE	DIANA	0.668667	0.140771	0.649	0.12697	0.624033	0.129541	0.601667	0.127093
DR*	t-SNE	GMM	0.646	0.114178	0.656667	0.117661	0.625067	0.120357	0.5987	0.115939
DR*	t-SNE	HC (average)	0.628333	0.132097	0.641833	0.12115	0.605233	0.119337	0.5855	0.11539
DR*	t-SNE	HC (complete)	0.694333	0.13991	0.668333	0.108647	0.651633	0.11563	0.6322	0.116703
DR*	t-SNE	HC (Ward)	0.665	0.115895	0.654167	0.111524	0.615967	0.122789	0.6002	0.11307
DR*	t-SNE	k-means	0.672667	0.102754	0.651833	0.118442	0.619467	0.11542	0.588867	0.127555
DR*	UMAP	DIANA	0.641	0.15219	0.620667	0.109486	0.5799	0.10765	0.5556	0.112001
DR*	UMAP	GMM	0.706333	0.104736	0.691667	0.0970236	0.658733	0.11205	0.583033	0.118818
DR*	UMAP	HC (average)	0.611333	0.177159	0.6925	0.0823128	0.627167	0.115462	0.5576	0.10739
DR*	UMAP	HC (complete)	0.668333	0.126542	0.659667	0.108509	0.6293	0.114658	0.575967	0.118581
DR*	UMAP	HC (Ward)	0.698333	0.0969079	0.682833	0.0916385	0.6523	0.0952375	0.574567	0.102459
DR*	UMAP	k-means	0.679	0.0880841	0.651333	0.0914001	0.618667	0.0987657	0.570967	0.12304
DR*	VAE	DIANA	0.504667	0.171808	0.544	0.106588	0.537233	0.114793	0.542633	0.114296
DR*	VAE	GMM	0.622333	0.16074	0.689167	0.117287	0.689967	0.115706	0.6825	0.116975
DR*	VAE	HC (average)	0.216667	0.207843	0.277667	0.203177	0.343667	0.197043	0.379667	0.183181
DR*	VAE	HC (complete)	0.562333	0.113969	0.589167	0.116206	0.5813	0.121247	0.5813	0.125203
DR*	VAE	HC (Ward)	0.616333	0.115518	0.677333	0.114654	0.6792	0.132493	0.6603	0.117452
DR*	VAE	k-means	0.645	0.076008	0.681167	0.0909686	0.7023	0.0946465	0.706767	0.0961346
DR	PCA	DIANA	0.589	0.0490207	0.5265	0.0498086	0.490967	0.0575857	0.4805	0.0417151
DR	PCA	GMM	0.713333	0.0766879	0.558167	0.0920369	0.548133	0.0879615	0.517033	0.0782265
DR	PCA	HC (average)	0.601333	0.0710543	0.595167	0.0689139	0.573633	0.0851619	0.539633	0.0891724
DR	PCA	HC (complete)	0.601	0.105351	0.566167	0.101875	0.567433	0.0817456	0.4901	0.0671756
DR	PCA	HC (Ward)	0.669	0.104259	0.637833	0.0879322	0.5597	0.0602261	0.517367	0.0582908
DR	PCA	k-means	0.727333	0.0536815	0.7445	0.0623184	0.560267	0.0331939	0.5174	0.0542236
DR	t-SNE	DIANA	0.702	0.065275	0.594667	0.0940688	0.577133	0.0917287	0.567967	0.0783899
DR	t-SNE	GMM	0.709	0.0823143	0.616833	0.0907165	0.584633	0.0740187	0.583	0.0677248
DR	t-SNE	HC (average)	0.736667	0.0780658	0.648667	0.0902261	0.594633	0.0771415	0.551867	0.0675702
DR	t-SNE	HC (complete)	0.728333	0.0755637	0.692833	0.097823	0.632433	0.0860165	0.5829	0.0834695
DR	t-SNE	HC (Ward)	0.739	0.073406	0.677	0.103794	0.607667	0.0909724	0.569133	0.0772022
DR	t-SNE	k-means	0.775	0.0645062	0.699333	0.120346	0.5939	0.0604548	0.5448	0.0545182
DR	UMAP	DIANA	0.689667	0.0707019	0.559167	0.0916973	0.5638	0.0883761	0.5603	0.0809748
DR	UMAP	GMM	0.724	0.0656625	0.613167	0.0839304	0.585833	0.0598058	0.576767	0.0667549
DR	UMAP	HC (average)	0.735333	0.0711963	0.6695	0.109484	0.582933	0.0618918	0.549733	0.0657866
DR	UMAP	HC (complete)	0.73	0.0684115	0.678333	0.10411	0.6313	0.0987962	0.579833	0.0765845
DR	UMAP	HC (Ward)	0.741	0.0708858	0.679667	0.116138	0.5903	0.078343	0.568333	0.0682645
DR	UMAP	k-means	0.768	0.0572313	0.656	0.119847	0.571733	0.0515995	0.547267	0.0540636
DiffRank	GO	DIANA	0.591333	0.0460859	0.5595	0.0737505	0.5363	0.0850192	0.503933	0.0727732
DiffRank	GO	HC (average)	0.197	0.167043	0.273667	0.16591	0.281167	0.16127	0.299667	0.167003
DiffRank	GO	HC (complete)	0.510667	0.146556	0.563167	0.0805528	0.557833	0.0877597	0.564967	0.10149
DiffRank	KEGG	DIANA	0.704333	0.0671121	0.701333	0.0593493	0.682667	0.0511331	0.67	0.0585554
DiffRank	KEGG	HC (average)	0.028	0.062085	0.055	0.0957427	0.068	0.100383	0.088	0.09876
DiffRank	KEGG	HC (complete)	0.531333	0.193834	0.585	0.159307	0.637833	0.126039	0.6375	0.119562
DiffRank	REACTOME	DIANA	0.647667	0.210726	0.625167	0.180293	0.6195	0.149467	0.619233	0.122176
DiffRank	REACTOME	HC (average)	0.084	0.0971513	0.111667	0.123399	0.16	0.145875	0.213833	0.168958
DiffRank	REACTOME	HC (complete)	0.573333	0.184105	0.627333	0.130559	0.653667	0.107845	0.650167	0.110921
DiffRank	Hallmark	DIANA	0.596333	0.0652879	0.582667	0.0770136	0.530767	0.0869819	0.516267	0.0874393
DiffRank	Hallmark	HC (average)	0.076	0.0900281	0.089	0.123824	0.133	0.158945	0.148333	0.164898
DiffRank	Hallmark	HC (complete)	0.580333	0.145033	0.587833	0.132867	0.593833	0.0977771	0.580033	0.0969507
GSVA	GO	DIANA	0.52	0.0508072	0.459667	0.0574515	0.449833	0.0593083	0.4439	0.0627003
GSVA	GO	HC (average)	0.586	0.035826	0.587	0.0441645	0.586667	0.0517375	0.590333	0.0586119
GSVA	GO	HC (complete)	0.582333	0.05714	0.5485	0.0707938	0.5335	0.0851978	0.52	0.0933526
GSVA	KEGG	DIANA	0.231	0.0464823	0.195	0.0833333	0.191167	0.0695688	0.178333	0.0594824
GSVA	KEGG	HC (average)	0.266	0.0554504	0.230667	0.0468251	0.225667	0.0444078	0.210667	0.0317397
GSVA	KEGG	HC (complete)	0.246	0.0702377	0.214667	0.0627324	0.216333	0.0491213	0.201333	0.0420891
GSVA	REACTOME	DIANA	0.349	0.134461	0.327	0.112685	0.341167	0.129175	0.3695	0.109228
GSVA	REACTOME	HC (average)	0.449333	0.15631	0.490333	0.0928469	0.460167	0.0845831	0.448	0.0919388
GSVA	REACTOME	HC (complete)	0.352	0.208157	0.470167	0.122824	0.4805	0.117543	0.503167	0.11318
GSVA	Hallmark	DIANA	0.584333	0.0672458	0.537167	0.101859	0.535967	0.0909179	0.533367	0.095156
GSVA	Hallmark	HC (average)	0.611	0.0314466	0.625667	0.046627	0.622667	0.0494368	0.600667	0.0710637
GSVA	Hallmark	HC (complete)	0.608667	0.0602315	0.5785	0.0765156	0.553833	0.0914669	0.528733	0.0979438
GCN RWR-FGSEA	GO	DIANA	0.204333	0.0874447	0.266333	0.0980729	0.282667	0.0947831	0.289	0.0911708
GCN RWR-FGSEA	GO	HC (average)	0.207667	0.167027	0.225667	0.162739	0.270667	0.14811	0.294167	0.114821
GCN RWR-FGSEA	GO	HC (complete)	0.337667	0.126301	0.382167	0.133885	0.387667	0.138162	0.373833	0.133528
GCN RWR-FGSEA	KEGG	DIANA	0.433	0.112864	0.44	0.101504	0.433667	0.112864	0.422667	0.116907
GCN RWR-FGSEA	KEGG	HC (average)	0.033	0.0603943	0.053	0.078438	0.055	0.0868936	0.061	0.091998
GCN RWR-FGSEA	KEGG	HC (complete)	0.31	0.19566	0.322333	0.183191	0.321333	0.175204	0.329	0.162914
GCN RWR-FGSEA	REACTOME	DIANA	0.281333	0.138318	0.3265	0.123458	0.375967	0.112623	0.367433	0.133899
GCN RWR-FGSEA	REACTOME	HC (average)	0.237	0.149514	0.316333	0.110655	0.323333	0.107986	0.327167	0.10667
GCN RWR-FGSEA	REACTOME	HC (complete)	0.336	0.135478	0.402333	0.162628	0.412	0.159247	0.405167	0.142219
GCN RWR-FGSEA	Hallmark	DIANA	0.096	0.0196946	0.096	0.0196946	0.099	0.0224508	0.127	0.0679498
GCN RWR-FGSEA	Hallmark	HC (average)	0	0	0	0	0.002	0.02	0.024	0.06215
GCN RWR-FGSEA	Hallmark	HC (complete)	0.0773333	0.0986872	0.129	0.0913369	0.137	0.0928287	0.170167	0.11122
PPI RWR-FGSEA	GO	DIANA	0.255333	0.075392	0.296	0.0821676	0.328667	0.11586	0.305833	0.10603
PPI RWR-FGSEA	GO	HC (average)	0.225667	0.0792579	0.251667	0.0849341	0.257	0.0847913	0.259	0.0838007
PPI RWR-FGSEA	GO	HC (complete)	0.293333	0.0983592	0.303167	0.136056	0.35	0.132319	0.386167	0.128622
PPI RWR-FGSEA	KEGG	DIANA	0.131667	0.0513291	0.136667	0.0509175	0.137667	0.0511715	0.152667	0.0646461
PPI RWR-FGSEA	KEGG	HC (average)	0.101	0.01	0.100667	0.0105728	0.0996667	0.0120744	0.0983333	0.00730143
PPI RWR-FGSEA	KEGG	HC (complete)	0.149667	0.0800526	0.151667	0.0787636	0.1555	0.083755	0.17	0.092932
PPI RWR-FGSEA	REACTOME	DIANA	0.336667	0.0926599	0.305667	0.0862363	0.310333	0.114513	0.305833	0.126317
PPI RWR-FGSEA	REACTOME	HC (average)	0.261	0.091998	0.273	0.0866764	0.275333	0.0880796	0.277667	0.0811056
PPI RWR-FGSEA	REACTOME	HC (complete)	0.299333	0.0888864	0.324667	0.108491	0.310333	0.125859	0.271167	0.116072
PPI RWR-FGSEA	Hallmark	DIANA	0.178667	0.108196	0.203	0.111725	0.215333	0.109731	0.245333	0.112668
PPI RWR-FGSEA	Hallmark	HC (average)	0.057	0.0755518	0.0583333	0.0773255	0.0766667	0.0659047	0.092	0.0506124
PPI RWR-FGSEA	Hallmark	HC (complete)	0.152667	0.104466	0.192333	0.110387	0.224333	0.110387	0.238333	0.111703

## Sheet: PRAD extra methods
Approach	Embedding	Clustering	k	Silhouette_mean	Silhouette_sd	Stability_mean	Stability_sd	cNMI_mean	cNMI_sd	Module_score_mean	Module_score_sd	SurvivalPValue_Q05	SurvivalPValue_median	SurvivalPValue_Q95
Spectral	kernel	Spectrum	3	0.0868562	0.0218675	0.516491	0.05501	0.490418	0.00427066	0.707	0.0804442	0.0549648	0.471782	0.933506
Spectral	kernel	Spectrum	4	0.0680204	0.0159251	0.469159	0.0385298	0.486493	0.00524389	0.661667	0.101462	0.0262481	0.390184	0.877134
Spectral	kernel	Spectrum	5	0.0530347	0.0149117	0.48193	0.0447456	0.479548	0.00419983	0.6152	0.0800972	0.0570394	0.3615	0.841804
Spectral	kernel	Spectrum	6	0.0455342	0.0135468	0.507588	0.0291551	0.473693	0.00372193	0.576233	0.071221	0.0714514	0.407507	0.891895
SNN Communities	Shared 30NN graph	Louvain	variable	0.0527555	0.0068156	0.784263	0.0304765	0.487988	0.00378405	0.756067	0.0432319	0.077736	0.305866	0.794372
Consensus	various	SC3	3	0.488566	0.075886	0.687636	0.0679409	0.487265	0.00309333	0.533	0.194682	0.0539303	0.285586	0.946072
Consensus	various	SC3	4	0.489866	0.0813662	0.661807	0.0547775	0.483089	0.00390442	0.654833	0.0516449	0.0379489	0.178773	0.776876
Consensus	various	SC3	5	0.433586	0.057358	0.564261	0.045329	0.479353	0.00370811	0.631433	0.0639414	0.0382989	0.15634	0.491184
Consensus	various	SC3	6	0.401517	0.0455713	0.475233	0.0355875	0.475896	0.00458029	0.603433	0.0684697	0.00603304	0.172784	0.581442
