# Supplementary material for: A systematic comparison of data- and knowledge-driven approaches to disease subtype discovery
Source: Brief Bioinform. 2021 Aug 13;22(6):bbab314. doi: 10.1093/bib/bbab314 (PMC8575038; doi:10.1093/bib/bbab314)
Supplement: FileS4_DRCL_DEG_metrics_bbab314 [file files4_drcl_deg_metrics_bbab314.xlsx]

## Sheet: BRCA
Approach	Embedding	Clustering	k	Silhouette_mean	Silhouette_sd	ClusteringStabilityJaccard_mean	ClusteringStabilityJaccard_sd	cNMI_mean	cNMI_sd	Module_score_mean	Module_score_sd	SurvivalPValue_Q05	SurvivalPValue_median	SurvivalPValue_Q95
DR DEG	PCA	DIANA	2	0.317921	0.00557915	0.965959	0.0236051	0.577775	0.00348985	0.7875	0.012563	0.0359674	0.222793	0.612487
DR DEG	PCA	HC (average)	2	0.513779	0.0224778	0.938268	0.0487962	0.683439	0.019271	0.484167	0.0554861	0.00866712	0.0713818	0.387725
DR DEG	PCA	HC (complete)	2	0.284709	0.0561887	0.519271	0.108152	0.560119	0.0280245	0.732083	0.0432182	0.0165266	0.33206	0.870286
DR DEG	PCA	HC (Ward)	2	0.513062	0.0194364	0.924339	0.0679852	0.685725	0.00583628	0.494583	0.0184019	0.00590494	0.0646163	0.378174
DR DEG	PCA	k-means	2	0.523892	0.00715703	0.993126	0.00459926	0.6882	0.0035639	0.500833	0.0102234	0.0179403	0.132333	0.404091
DR DEG	PCA	GMM	2	0.52257	0.0248204	0.970978	0.058769	0.688896	0.00436256	0.503333	0.0153064	0.00761788	0.0979459	0.436025
DR DEG	PCA	DIANA	3	0.493413	0.00510432	0.959865	0.0247962	0.722955	0.00441322	0.805833	0.0217131	0.0028814	0.0265583	0.178139
DR DEG	PCA	HC (average)	3	0.447556	0.0334221	0.632394	0.142407	0.709118	0.0173758	0.786944	0.0899501	0.000545858	0.0342503	0.281761
DR DEG	PCA	HC (complete)	3	0.424619	0.0454093	0.506136	0.114921	0.695516	0.0254471	0.822917	0.0295041	0.000457806	0.021564	0.258788
DR DEG	PCA	HC (Ward)	3	0.463505	0.0169455	0.634634	0.110366	0.720684	0.0122358	0.828333	0.0262278	0.000691057	0.0181718	0.233982
DR DEG	PCA	k-means	3	0.494858	0.00507408	0.970392	0.0188989	0.721938	0.00488293	0.802083	0.0193797	0.00174409	0.0248287	0.177847
DR DEG	PCA	GMM	3	0.375028	0.0533516	0.773749	0.12507	0.753845	0.00808931	0.825556	0.0678211	0.000199723	0.00715479	0.0757049
DR DEG	PCA	DIANA	4	0.451664	0.0215875	0.923606	0.0831475	0.714308	0.00994966	0.67375	0.042143	0.00260006	0.0268092	0.264373
DR DEG	PCA	HC (average)	4	0.399905	0.0263401	0.633511	0.14283	0.724514	0.0201677	0.79875	0.0412906	0.000537376	0.0223441	0.303178
DR DEG	PCA	HC (complete)	4	0.36805	0.0385325	0.453379	0.0951982	0.69219	0.0222059	0.745	0.0548326	0.0005163	0.0184992	0.339075
DR DEG	PCA	HC (Ward)	4	0.395166	0.0176498	0.597534	0.0931676	0.700653	0.0173514	0.797986	0.0449195	0.000397166	0.01004	0.140204
DR DEG	PCA	k-means	4	0.426165	0.00578489	0.903854	0.0605926	0.686366	0.0048953	0.825972	0.0135271	0.000193673	0.00542672	0.0555804
DR DEG	PCA	GMM	4	0.314064	0.0372363	0.642012	0.192319	0.73254	0.0118557	0.814722	0.0303887	5.6598e-05	0.00230505	0.0595017
DR DEG	PCA	DIANA	5	0.377264	0.013968	0.898043	0.0607102	0.67664	0.00872835	0.598833	0.0390498	0.00123956	0.0186492	0.194644
DR DEG	PCA	HC (average)	5	0.366002	0.0288671	0.614938	0.148766	0.719993	0.0191085	0.753236	0.0504856	0.0011575	0.0344514	0.38172
DR DEG	PCA	HC (complete)	5	0.338479	0.0328889	0.43635	0.0905517	0.676969	0.0182813	0.670056	0.0558324	0.000245955	0.0184505	0.331866
DR DEG	PCA	HC (Ward)	5	0.374129	0.0151975	0.605207	0.103734	0.68401	0.0112289	0.725611	0.0709009	0.000300603	0.00832933	0.128769
DR DEG	PCA	k-means	5	0.406325	0.00923445	0.812318	0.137602	0.671287	0.0106019	0.698236	0.0506381	0.000208128	0.0085155	0.0902079
DR DEG	PCA	GMM	5	0.296779	0.0417437	0.574299	0.100174	0.699121	0.0123208	0.767611	0.0577792	9.60256e-05	0.00273089	0.0504468
DR DEG	PCA	DIANA	6	0.349713	0.0128359	0.735477	0.191467	0.657881	0.01432	0.614444	0.0297157	0.000614235	0.00989847	0.0902606
DR DEG	PCA	HC (average)	6	0.35154	0.0292398	0.594514	0.155958	0.70616	0.0210019	0.708139	0.0602603	0.00116097	0.0472742	0.481785
DR DEG	PCA	HC (complete)	6	0.334279	0.0340726	0.464618	0.0987124	0.671159	0.0140741	0.634	0.0623283	0.000273514	0.0159134	0.241396
DR DEG	PCA	HC (Ward)	6	0.361845	0.0192526	0.545579	0.0938658	0.666843	0.00954682	0.631583	0.0547709	0.000381967	0.0122108	0.126658
DR DEG	PCA	k-means	6	0.406701	0.00640556	0.852288	0.0654682	0.667493	0.00490063	0.636333	0.0276101	0.000304062	0.00599362	0.0710611
DR DEG	PCA	GMM	6	0.300826	0.0510379	0.576678	0.0820367	0.677712	0.00918995	0.717319	0.0521256	0.00014884	0.00454283	0.0605378
DR DEG	t-SNE	DIANA	2	0.567489	0.020188	0.905164	0.0482335	0.690976	0.00670286	0.484167	0.0235255	0.00224909	0.0392767	0.200588
DR DEG	t-SNE	HC (average)	2	0.59945	0.0206536	0.990538	0.0304448	0.684028	0.00543646	0.497917	0.0123873	0.00433782	0.0517537	0.379354
DR DEG	t-SNE	HC (complete)	2	0.588423	0.0388995	0.908346	0.132802	0.684174	0.0105823	0.50125	0.0209006	0.0032573	0.0479068	0.379354
DR DEG	t-SNE	HC (Ward)	2	0.599116	0.0226099	0.98771	0.0496084	0.683596	0.00612918	0.498333	0.0101199	0.00417227	0.0513396	0.379354
DR DEG	t-SNE	k-means	2	0.579521	0.0217839	0.899922	0.0513186	0.689999	0.0066549	0.49	0.0290854	0.00358355	0.0517903	0.235925
DR DEG	t-SNE	GMM	2	0.596839	0.0316373	0.957356	0.136459	0.68326	0.00989731	0.499583	0.0110716	0.00525432	0.0546804	0.333635
DR DEG	t-SNE	DIANA	3	0.46752	0.0196392	0.683052	0.0698038	0.7284	0.0101202	0.835694	0.0162853	0.000177511	0.0083479	0.0967667
DR DEG	t-SNE	HC (average)	3	0.455277	0.0215918	0.607343	0.105081	0.733899	0.0142026	0.82125	0.0705069	0.000118546	0.00674267	0.12462
DR DEG	t-SNE	HC (complete)	3	0.441721	0.0377437	0.540137	0.10667	0.728119	0.0202859	0.819167	0.0508294	0.000293243	0.00597525	0.199392
DR DEG	t-SNE	HC (Ward)	3	0.45715	0.0216962	0.626133	0.104056	0.729947	0.0145945	0.830139	0.0393756	6.11497e-05	0.00481802	0.0850347
DR DEG	t-SNE	k-means	3	0.486219	0.0116701	0.687331	0.0760445	0.738859	0.0104585	0.833194	0.028436	0.000178815	0.00793986	0.0905412
DR DEG	t-SNE	GMM	3	0.439685	0.0490016	0.534968	0.142326	0.719117	0.0194473	0.831111	0.0362242	0.000176923	0.0131228	0.327143
DR DEG	t-SNE	DIANA	4	0.430519	0.0222765	0.584613	0.0821065	0.720806	0.0283663	0.787639	0.035039	0.000113656	0.00473755	0.088312
DR DEG	t-SNE	HC (average)	4	0.46101	0.0248849	0.508194	0.0711781	0.728605	0.0163168	0.789306	0.0400357	0.000165467	0.00534607	0.0884189
DR DEG	t-SNE	HC (complete)	4	0.44583	0.033979	0.481506	0.0725032	0.727702	0.0201235	0.795625	0.0372894	0.000127201	0.00601169	0.120926
DR DEG	t-SNE	HC (Ward)	4	0.460289	0.0220501	0.500828	0.0757551	0.723642	0.0172852	0.796111	0.0366074	2.39676e-05	0.00523692	0.11384
DR DEG	t-SNE	k-means	4	0.502353	0.0161948	0.63365	0.087245	0.723206	0.0060373	0.785486	0.0332516	0.0001303	0.00636446	0.0650006
DR DEG	t-SNE	GMM	4	0.43259	0.0359068	0.490751	0.0908188	0.717333	0.02577	0.802778	0.0358066	0.00019767	0.00664068	0.0933384
DR DEG	t-SNE	DIANA	5	0.441491	0.0183106	0.600521	0.0811547	0.713959	0.0136246	0.760819	0.0333861	0.000133283	0.0069421	0.108657
DR DEG	t-SNE	HC (average)	5	0.432831	0.023539	0.48648	0.0623447	0.699208	0.0137947	0.769736	0.0402535	0.00026304	0.00831402	0.0926714
DR DEG	t-SNE	HC (complete)	5	0.416647	0.0214354	0.436951	0.0564143	0.694694	0.0152644	0.773056	0.0424078	0.00015918	0.0062819	0.107665
DR DEG	t-SNE	HC (Ward)	5	0.433426	0.0166801	0.475375	0.057432	0.693981	0.01161	0.771014	0.0419262	6.16904e-05	0.00665395	0.0861282
DR DEG	t-SNE	k-means	5	0.468909	0.0103171	0.565634	0.0665285	0.692731	0.00602852	0.768847	0.0283556	0.000154058	0.00587447	0.0655027
DR DEG	t-SNE	GMM	5	0.402848	0.0345502	0.441888	0.060641	0.696146	0.0162492	0.76875	0.0391995	0.000205134	0.00841202	0.098585
DR DEG	t-SNE	DIANA	6	0.401599	0.0184036	0.481516	0.0735291	0.681045	0.00724529	0.740444	0.042464	8.1963e-05	0.0087195	0.0983766
DR DEG	t-SNE	HC (average)	6	0.419062	0.0204879	0.478573	0.0477124	0.680993	0.00978104	0.756333	0.0375549	0.00025954	0.00942933	0.108658
DR DEG	t-SNE	HC (complete)	6	0.401421	0.0197501	0.416904	0.0473436	0.674333	0.0100566	0.753944	0.0378106	0.000346331	0.0107727	0.137204
DR DEG	t-SNE	HC (Ward)	6	0.420948	0.0158143	0.460288	0.0503765	0.674711	0.00999327	0.747931	0.0442835	0.000116757	0.00766639	0.121829
DR DEG	t-SNE	k-means	6	0.460556	0.00993704	0.540481	0.0598446	0.675459	0.00657344	0.750375	0.0317176	0.00035645	0.00983731	0.117653
DR DEG	t-SNE	GMM	6	0.372181	0.0407931	0.414032	0.0640975	0.675373	0.0143474	0.732611	0.0511769	0.000168388	0.0147176	0.165613
DR DEG	UMAP	DIANA	2	0.870307	0.01216	0.998751	0.00237962	0.685301	0.00427941	0.497917	0.0123873	0.00224492	0.0449256	0.179035
DR DEG	UMAP	HC (average)	2	0.870307	0.01216	0.998751	0.00237962	0.685301	0.00427941	0.497917	0.0123873	0.00224492	0.0449256	0.179035
DR DEG	UMAP	HC (complete)	2	0.870307	0.01216	0.998751	0.00237962	0.685301	0.00427941	0.497917	0.0123873	0.00224492	0.0449256	0.179035
DR DEG	UMAP	HC (Ward)	2	0.870307	0.01216	0.998751	0.00237962	0.685301	0.00427941	0.497917	0.0123873	0.00224492	0.0449256	0.179035
DR DEG	UMAP	k-means	2	0.870307	0.01216	0.998751	0.00237962	0.685301	0.00427941	0.497917	0.0123873	0.00224492	0.0449256	0.179035
DR DEG	UMAP	GMM	2	0.870307	0.01216	0.998751	0.00237962	0.685301	0.00427941	0.497917	0.0123873	0.00224492	0.0449256	0.179035
DR DEG	UMAP	DIANA	3	0.504992	0.0241283	0.816657	0.0663039	0.749597	0.00954538	0.849444	0.014059	8.04452e-05	0.00337336	0.0858709
DR DEG	UMAP	HC (average)	3	0.492582	0.0229007	0.767296	0.22864	0.743236	0.0172216	0.628056	0.168614	0.00101958	0.0231915	0.179132
DR DEG	UMAP	HC (complete)	3	0.486375	0.0315864	0.626862	0.189032	0.73932	0.016755	0.728472	0.148862	0.000233094	0.00940599	0.112412
DR DEG	UMAP	HC (Ward)	3	0.496504	0.0190318	0.712255	0.142743	0.726695	0.0142342	0.840417	0.0204672	0.000232763	0.00384941	0.0438113
DR DEG	UMAP	k-means	3	0.515196	0.0131321	0.850539	0.0347407	0.739184	0.00743123	0.845139	0.0112323	0.000123298	0.00610606	0.0573314
DR DEG	UMAP	GMM	3	0.449851	0.0529911	0.633442	0.132002	0.734696	0.017988	0.819722	0.0642101	0.000237544	0.0127552	0.0911679
DR DEG	UMAP	DIANA	4	0.502251	0.0143284	0.76241	0.0491559	0.752571	0.0102264	0.806736	0.0270862	0.000100925	0.00565116	0.0933552
DR DEG	UMAP	HC (average)	4	0.496077	0.0275495	0.647868	0.137866	0.761879	0.0138174	0.806042	0.0702621	0.000423482	0.00727127	0.0796434
DR DEG	UMAP	HC (complete)	4	0.493599	0.0295243	0.583241	0.122259	0.756366	0.0168424	0.823125	0.0312824	0.000249572	0.0066151	0.0683681
DR DEG	UMAP	HC (Ward)	4	0.492868	0.0230157	0.580484	0.144417	0.754533	0.017381	0.805625	0.0344121	0.000222766	0.00621411	0.0522903
DR DEG	UMAP	k-means	4	0.515523	0.0124042	0.792339	0.0524766	0.748245	0.00828959	0.813958	0.0200662	0.000253588	0.00823464	0.0809081
DR DEG	UMAP	GMM	4	0.44492	0.0520915	0.52581	0.0946483	0.738025	0.0220974	0.794514	0.0453619	0.000335136	0.00933881	0.103632
DR DEG	UMAP	DIANA	5	0.456756	0.0200841	0.61895	0.0993907	0.708281	0.0109891	0.768639	0.0370487	0.000297361	0.00722261	0.0834694
DR DEG	UMAP	HC (average)	5	0.463979	0.0204007	0.540058	0.0857062	0.720518	0.0181046	0.781972	0.0441665	0.000568138	0.00710129	0.05885
DR DEG	UMAP	HC (complete)	5	0.462564	0.0196643	0.538397	0.0648175	0.711125	0.0134762	0.785042	0.0401403	0.000374162	0.00853023	0.0915808
DR DEG	UMAP	HC (Ward)	5	0.461079	0.0198002	0.537952	0.0884108	0.706322	0.0127023	0.758806	0.0374473	0.000297949	0.00843903	0.0527509
DR DEG	UMAP	k-means	5	0.488753	0.0118821	0.726799	0.0784314	0.705483	0.00747031	0.782875	0.0270284	0.000482951	0.00792008	0.0565735
DR DEG	UMAP	GMM	5	0.410733	0.041149	0.455383	0.0597557	0.706079	0.0162006	0.770736	0.0444424	0.000256889	0.0118205	0.115808
DR DEG	UMAP	DIANA	6	0.439169	0.0160143	0.638541	0.0502976	0.682984	0.0105788	0.755194	0.0413407	0.000347232	0.00771189	0.0829613
DR DEG	UMAP	HC (average)	6	0.458275	0.0207297	0.553257	0.0731058	0.694362	0.0101452	0.758806	0.0423288	0.000512696	0.0100306	0.0834017
DR DEG	UMAP	HC (complete)	6	0.445229	0.0252853	0.529267	0.0655261	0.689309	0.00982403	0.768889	0.0408778	0.000404705	0.00788544	0.074586
DR DEG	UMAP	HC (Ward)	6	0.455756	0.0222354	0.566919	0.0758118	0.690034	0.0080134	0.753417	0.038859	0.000366723	0.0111977	0.0810656
DR DEG	UMAP	k-means	6	0.482231	0.0142556	0.724042	0.0668642	0.692544	0.00591237	0.757972	0.0321264	6.41854e-05	0.00528006	0.0579147
DR DEG	UMAP	GMM	6	0.387877	0.0563692	0.420791	0.0658838	0.681821	0.0121535	0.733083	0.0448214	0.000525496	0.0156183	0.16734

## Sheet: PRAD
Approach	Embedding	Clustering	k	Silhouette_mean	Silhouette_sd	ClusteringStabilityJaccard_mean	ClusteringStabilityJaccard_sd	cNMI_mean	cNMI_sd	Module_score_mean	Module_score_sd	SurvivalPValue_Q05	SurvivalPValue_median	SurvivalPValue_Q95
DR DEG	PCA	DIANA	2	0.422507	0.00916446	0.948736	0.0555585	0.49451	0.00223789	0.611	0.0314466	0.0134304	0.0853749	0.344387
DR DEG	PCA	HC (average)	2	0.43867	0.0426505	0.933216	0.0501899	0.498206	0.00182006	0.332	0.172843	0.133156	0.286761	0.749988
DR DEG	PCA	HC (complete)	2	0.382436	0.0228615	0.574172	0.1218	0.496238	0.00306586	0.636	0.0482418	0.00945353	0.142698	0.704905
DR DEG	PCA	HC (Ward)	2	0.395721	0.0201504	0.711656	0.163514	0.495203	0.00252068	0.635	0.0479372	0.0102742	0.107479	0.703478
DR DEG	PCA	k-means	2	0.424382	0.00803799	0.976567	0.0241781	0.49416	0.00230821	0.602	0.0140705	0.0143231	0.0816606	0.307987
DR DEG	PCA	GMM	2	0.338413	0.0163055	0.930288	0.0407282	0.492592	0.00192726	0.321	0.0498381	0.198078	0.604772	0.965187
DR DEG	PCA	DIANA	3	0.438039	0.0162704	0.938342	0.0635005	0.488407	0.00274494	0.540667	0.0945875	0.0267232	0.192969	0.606618
DR DEG	PCA	HC (average)	3	0.350423	0.0474679	0.688408	0.121844	0.496048	0.00310789	0.51	0.131937	0.0910112	0.419452	0.880886
DR DEG	PCA	HC (complete)	3	0.376613	0.0449437	0.539375	0.133244	0.491325	0.00341813	0.616333	0.0852138	0.0200823	0.251126	0.839948
DR DEG	PCA	HC (Ward)	3	0.393387	0.0527819	0.649536	0.197681	0.489557	0.00298537	0.626667	0.0883824	0.0266687	0.21693	0.809302
DR DEG	PCA	k-means	3	0.447478	0.020938	0.891535	0.115754	0.487276	0.00265606	0.619	0.0804386	0.0119459	0.104903	0.458644
DR DEG	PCA	GMM	3	0.375146	0.0605396	0.664505	0.143021	0.489089	0.0034984	0.706667	0.0668348	0.0113148	0.140564	0.768613
DR DEG	PCA	DIANA	4	0.372063	0.0137764	0.901041	0.0722552	0.483834	0.00372425	0.4385	0.0802876	0.061147	0.299159	0.734424
DR DEG	PCA	HC (average)	4	0.324611	0.0542761	0.637242	0.152614	0.492554	0.00400755	0.547333	0.109091	0.0379956	0.403267	0.815588
DR DEG	PCA	HC (complete)	4	0.338287	0.0357396	0.489443	0.105084	0.486867	0.00374278	0.559833	0.108222	0.0375847	0.34016	0.84747
DR DEG	PCA	HC (Ward)	4	0.348547	0.0189601	0.562962	0.166319	0.485073	0.00351203	0.575	0.109752	0.0468883	0.338866	0.891913
DR DEG	PCA	k-means	4	0.378942	0.00686854	0.763264	0.144624	0.486593	0.00293642	0.674167	0.0847646	0.0355061	0.336562	0.784274
DR DEG	PCA	GMM	4	0.234105	0.0695187	0.484659	0.127961	0.483336	0.003673	0.679167	0.0916667	0.0297469	0.210235	0.756836
DR DEG	PCA	DIANA	5	0.354846	0.0163266	0.843754	0.0892957	0.479804	0.0043966	0.4599	0.0718763	0.0790076	0.326111	0.726036
DR DEG	PCA	HC (average)	5	0.334306	0.0485623	0.557456	0.164108	0.487797	0.00368137	0.501067	0.0953473	0.0608296	0.357863	0.845779
DR DEG	PCA	HC (complete)	5	0.32945	0.0306867	0.461855	0.103462	0.482561	0.00389842	0.5442	0.104514	0.0498582	0.364902	0.778194
DR DEG	PCA	HC (Ward)	5	0.324011	0.0263964	0.514886	0.0897004	0.477795	0.0043444	0.541033	0.092321	0.0737248	0.392632	0.896084
DR DEG	PCA	k-means	5	0.355111	0.00746252	0.785491	0.125039	0.473753	0.00323529	0.527267	0.0834005	0.0386659	0.240821	0.672912
DR DEG	PCA	GMM	5	0.193369	0.0628241	0.39567	0.0644642	0.478035	0.00324174	0.668867	0.0975413	0.0152124	0.19638	0.651621
DR DEG	PCA	DIANA	6	0.34376	0.0117549	0.688445	0.173303	0.472593	0.00502355	0.461533	0.0784179	0.106468	0.382419	0.820281
DR DEG	PCA	HC (average)	6	0.336864	0.0323056	0.527388	0.140443	0.484589	0.00437424	0.476633	0.0837364	0.0937576	0.376431	0.86208
DR DEG	PCA	HC (complete)	6	0.30962	0.026021	0.403582	0.077355	0.477589	0.00431722	0.493367	0.0908243	0.0854648	0.347807	0.871658
DR DEG	PCA	HC (Ward)	6	0.319835	0.018635	0.5003	0.0856601	0.471369	0.00436087	0.535133	0.091663	0.0650249	0.422373	0.844492
DR DEG	PCA	k-means	6	0.369074	0.00803929	0.714793	0.155231	0.468582	0.0037852	0.5256	0.0600652	0.0437572	0.289601	0.664223
DR DEG	PCA	GMM	6	0.173702	0.0800334	0.432996	0.0875994	0.471297	0.0036635	0.6162	0.0914284	0.0138434	0.1791	0.798958
DR DEG	t-SNE	DIANA	2	0.407091	0.0350191	0.647977	0.14731	0.495064	0.00332753	0.651	0.0926545	0.00543591	0.112606	0.661699
DR DEG	t-SNE	HC (average)	2	0.381153	0.0409683	0.551294	0.116227	0.495696	0.00418285	0.622	0.125191	0.00858147	0.121837	0.786641
DR DEG	t-SNE	HC (complete)	2	0.376292	0.0408904	0.532671	0.0968171	0.496501	0.00477133	0.648	0.0926381	0.0117976	0.183104	0.861296
DR DEG	t-SNE	HC (Ward)	2	0.378136	0.0383374	0.560681	0.121296	0.496045	0.00430112	0.633	0.110147	0.0188367	0.161804	0.769981
DR DEG	t-SNE	k-means	2	0.413291	0.0231526	0.690506	0.110268	0.495032	0.00328323	0.656	0.0729189	0.00599036	0.0980536	0.581457
DR DEG	t-SNE	GMM	2	0.354394	0.0602269	0.518514	0.124535	0.495103	0.00441013	0.647	0.118454	0.0191205	0.275101	0.891281
DR DEG	t-SNE	DIANA	3	0.378352	0.0250021	0.490626	0.104574	0.489718	0.00471654	0.673667	0.0912926	0.0177969	0.205684	0.866206
DR DEG	t-SNE	HC (average)	3	0.375357	0.0324639	0.478768	0.103709	0.490161	0.00520798	0.701667	0.0971392	0.0206322	0.216696	0.922378
DR DEG	t-SNE	HC (complete)	3	0.355467	0.0424692	0.400516	0.0831283	0.491234	0.00543963	0.721	0.0902242	0.0272214	0.251084	0.895929
DR DEG	t-SNE	HC (Ward)	3	0.372899	0.032633	0.462558	0.0956482	0.490813	0.00536525	0.735	0.0688816	0.0390343	0.254094	0.869461
DR DEG	t-SNE	k-means	3	0.410076	0.021601	0.491439	0.114818	0.490406	0.00451585	0.714	0.0935855	0.0210054	0.222382	0.767731
DR DEG	t-SNE	GMM	3	0.372847	0.0332251	0.490953	0.117103	0.490134	0.00505598	0.726333	0.0672191	0.027865	0.249417	0.800558
DR DEG	t-SNE	DIANA	4	0.369606	0.0199908	0.419875	0.0878253	0.484511	0.00539008	0.5975	0.11036	0.0247501	0.273968	0.886592
DR DEG	t-SNE	HC (average)	4	0.362468	0.0266138	0.473366	0.119221	0.486087	0.00546391	0.6235	0.100702	0.0404878	0.246682	0.905157
DR DEG	t-SNE	HC (complete)	4	0.33589	0.0299858	0.34581	0.0656848	0.487164	0.00676528	0.681	0.117518	0.0396238	0.303609	0.80497
DR DEG	t-SNE	HC (Ward)	4	0.354175	0.0259948	0.407853	0.0848678	0.486383	0.00585604	0.657	0.110736	0.0419882	0.301376	0.882306
DR DEG	t-SNE	k-means	4	0.391535	0.0172493	0.411048	0.0999553	0.485057	0.00557563	0.644833	0.128111	0.0293906	0.307086	0.891238
DR DEG	t-SNE	GMM	4	0.34586	0.0424125	0.46132	0.0946375	0.486271	0.00609539	0.645667	0.0995393	0.0326072	0.299061	0.782465
DR DEG	t-SNE	DIANA	5	0.345212	0.0192601	0.370575	0.0658744	0.479496	0.00618625	0.571067	0.0947344	0.0285723	0.32214	0.922177
DR DEG	t-SNE	HC (average)	5	0.353271	0.022875	0.443897	0.097922	0.480816	0.00589585	0.577533	0.0917661	0.0425905	0.282784	0.771613
DR DEG	t-SNE	HC (complete)	5	0.325875	0.0296824	0.320044	0.0591133	0.480741	0.00592158	0.636433	0.103838	0.0374474	0.292413	0.815476
DR DEG	t-SNE	HC (Ward)	5	0.347669	0.0205493	0.397814	0.0727494	0.4803	0.00540784	0.609767	0.0994725	0.0548871	0.286073	0.841837
DR DEG	t-SNE	k-means	5	0.388289	0.0130534	0.418895	0.102707	0.478346	0.00528301	0.5987	0.0761679	0.0289322	0.349529	0.837388
DR DEG	t-SNE	GMM	5	0.329769	0.041428	0.434264	0.0900434	0.480505	0.00645835	0.578	0.0875544	0.0399491	0.335684	0.817826
DR DEG	t-SNE	DIANA	6	0.332688	0.022553	0.347435	0.0759489	0.474385	0.00597062	0.5617	0.0807617	0.0307739	0.341591	0.851264
DR DEG	t-SNE	HC (average)	6	0.355701	0.0258146	0.440399	0.0777995	0.474561	0.00552289	0.5526	0.0883654	0.0396315	0.314841	0.756004
DR DEG	t-SNE	HC (complete)	6	0.323308	0.0329886	0.308215	0.0592715	0.475118	0.00581727	0.606067	0.0927596	0.0469722	0.34592	0.831589
DR DEG	t-SNE	HC (Ward)	6	0.351835	0.0195424	0.406601	0.0740848	0.474796	0.00593458	0.5776	0.10344	0.0437659	0.291805	0.801815
DR DEG	t-SNE	k-means	6	0.398696	0.0157026	0.458329	0.0826555	0.472315	0.00524645	0.5596	0.0716258	0.0551548	0.406371	0.863148
DR DEG	t-SNE	GMM	6	0.325984	0.0407489	0.422929	0.0937181	0.474631	0.00539588	0.5526	0.0885582	0.0599324	0.29618	0.673306
DR DEG	UMAP	DIANA	2	0.382026	0.0346505	0.526111	0.177596	0.494857	0.00316619	0.552	0.181175	0.0265443	0.320709	0.922864
DR DEG	UMAP	HC (average)	2	0.375646	0.0283925	0.514481	0.161369	0.494755	0.00296096	0.574	0.186201	0.0343736	0.246549	0.862821
DR DEG	UMAP	HC (complete)	2	0.368174	0.0344067	0.529637	0.158655	0.49545	0.00364263	0.654	0.166011	0.0201116	0.231782	0.878102
DR DEG	UMAP	HC (Ward)	2	0.37603	0.0267193	0.524978	0.157034	0.4949	0.00351245	0.657	0.143023	0.0275436	0.239411	0.772888
DR DEG	UMAP	k-means	2	0.402767	0.0218363	0.55332	0.152302	0.495717	0.00356913	0.674	0.104078	0.017477	0.139613	0.656052
DR DEG	UMAP	GMM	2	0.346062	0.0353476	0.613238	0.207794	0.49403	0.00348845	0.693	0.0901794	0.0320262	0.272539	0.848711
DR DEG	UMAP	DIANA	3	0.421315	0.0386284	0.534013	0.147775	0.489622	0.0049411	0.723667	0.0601709	0.0562924	0.334788	0.833569
DR DEG	UMAP	HC (average)	3	0.440379	0.0361899	0.628466	0.130112	0.489381	0.00396786	0.725	0.0479372	0.0617225	0.269646	0.799782
DR DEG	UMAP	HC (complete)	3	0.426127	0.0434697	0.530525	0.133698	0.489924	0.00462431	0.747	0.059193	0.0437619	0.289068	0.744416
DR DEG	UMAP	HC (Ward)	3	0.440676	0.0346446	0.626105	0.130943	0.48948	0.00427118	0.741	0.0418042	0.0528593	0.305049	0.805311
DR DEG	UMAP	k-means	3	0.471976	0.0222639	0.701867	0.125739	0.490196	0.00376181	0.748	0.0435052	0.0546728	0.265301	0.715158
DR DEG	UMAP	GMM	3	0.406603	0.0524947	0.580231	0.148981	0.489815	0.00563605	0.733333	0.0529701	0.0641889	0.318758	0.822749
DR DEG	UMAP	DIANA	4	0.425292	0.0251614	0.50752	0.105556	0.484819	0.00563336	0.633333	0.0976721	0.0647615	0.376677	0.805766
DR DEG	UMAP	HC (average)	4	0.442773	0.0258564	0.656233	0.115153	0.485705	0.00414453	0.602667	0.0744874	0.0517411	0.265761	0.793214
DR DEG	UMAP	HC (complete)	4	0.41255	0.0386406	0.494818	0.0987919	0.486514	0.00533387	0.635833	0.0979124	0.0379684	0.320361	0.788997
DR DEG	UMAP	HC (Ward)	4	0.43089	0.0296951	0.538139	0.0992777	0.485203	0.00565689	0.654667	0.0964604	0.0730576	0.355338	0.753037
DR DEG	UMAP	k-means	4	0.458164	0.021553	0.571329	0.109129	0.484861	0.00491242	0.648167	0.0989818	0.056871	0.357386	0.869927
DR DEG	UMAP	GMM	4	0.399539	0.0475741	0.516697	0.128873	0.484946	0.00586003	0.650667	0.0886651	0.0554009	0.34336	0.935348
DR DEG	UMAP	DIANA	5	0.42326	0.0341594	0.491071	0.109823	0.480081	0.00539693	0.5501	0.0827982	0.0777604	0.323856	0.84471
DR DEG	UMAP	HC (average)	5	0.442258	0.0238619	0.57892	0.105478	0.479122	0.00367484	0.561333	0.0759541	0.0716579	0.338664	0.855887
DR DEG	UMAP	HC (complete)	5	0.409974	0.0373034	0.464003	0.0753721	0.480419	0.00588729	0.578433	0.0981632	0.0610901	0.350465	0.845951
DR DEG	UMAP	HC (Ward)	5	0.434127	0.0268743	0.531542	0.0957558	0.479686	0.00545979	0.5887	0.0896794	0.0551677	0.342164	0.865847
DR DEG	UMAP	k-means	5	0.459848	0.0197209	0.56742	0.101483	0.4784	0.0044167	0.5772	0.087504	0.0830466	0.377475	0.819743
DR DEG	UMAP	GMM	5	0.413873	0.0440719	0.53767	0.0982019	0.479488	0.00538547	0.589367	0.0894047	0.0826762	0.284219	0.804825
DR DEG	UMAP	DIANA	6	0.418175	0.0360746	0.473136	0.0947299	0.475392	0.0052976	0.542233	0.075787	0.102893	0.359448	0.828648
DR DEG	UMAP	HC (average)	6	0.455153	0.0293463	0.59764	0.0838844	0.473726	0.00457546	0.5203	0.0638902	0.0953423	0.39023	0.836828
DR DEG	UMAP	HC (complete)	6	0.424856	0.0417592	0.462612	0.0877338	0.474623	0.00594873	0.552533	0.0833153	0.0786944	0.361164	0.876206
DR DEG	UMAP	HC (Ward)	6	0.449475	0.0318005	0.558512	0.108517	0.474967	0.00593946	0.538833	0.080589	0.0684208	0.359337	0.785449
DR DEG	UMAP	k-means	6	0.483013	0.0208205	0.642237	0.08727	0.473134	0.00486665	0.523933	0.0596649	0.117304	0.450549	0.898109
DR DEG	UMAP	GMM	6	0.422996	0.0478394	0.572417	0.111945	0.473936	0.00562394	0.515167	0.0674522	0.0602913	0.297401	0.825508
